# Supplementary material for: Interactions and Cold Collisions of AlF in the Ground and Excited Electronic States with He
Source: J Phys Chem A. 2025 Sep 2;129(36):8239–50. doi: 10.1021/acs.jpca.5c02533 (PMC12434673; doi:10.1021/acs.jpca.5c02533)
Supplement: Supplementary file 1 [file jp5c02533_si_001.zip]

Archive with 13 entries (13 files):
- a3A2pes.txt
- a3PiHeelcs.txt
- a3PiHeinelcs.txt
- a3PiHethcs.txt
- A1A2pes.txt
- b3A1pes.txt
- B1A1pes.txt
- boundstates.txt
- README.pdf
- X1A1pes.txt
- X1Sigmaelcs.txt
- X1Sigmainelcs.txt
- X1Sigmathcs.txt
