# Supplementary material for: Interactions and Cold Collisions of AlF in the Ground and Excited Electronic States with He
Source: J Phys Chem A. 2025 Sep 2;129(36):8239–50. doi: 10.1021/acs.jpca.5c02533 (PMC12434673; doi:10.1021/acs.jpca.5c02533)
Supplement: Supplementary file 1 [file jp5c02533_si_001.zip › a3A2pes.txt]

	0	8.8877	20.4014	31.9828	43.5795	55.181	66.7869	78.3932	90	101.6067	113.213	124.818	136.4204	148.0171	159.5985	171.1122	180
5	4103.81785605147	3876.81085571555	3062.43048467326	2042.11487261736	1158.3212600287	548.30030214944	202.59264238348	52.65415872321	29.59615399035	94.05365836874	252.18513000424	571.81700886109	1192.97849900991	2274.13906301794	3766.89357101813	5113.66891770129	5509.33339297547
5.15	3363.96668020416	3180.29055626657	2516.25689169821	1674.73848253277	939.570895311	430.80016895097	143.38716592492	19.31596227431	-1.18694565497436	46.12698319727	161.67598692615	392.5962199328	838.51599621336	1610.42363666453	2669.28118867034	3618.67137897228	3896.6184411633
5.3	2708.87880159536	2594.31523895967	2053.51657969781	1361.82691687714	753.64954589828	332.46675527773	95.82701338722	-5.35009917105651	-22.5033726753961	12.5599175716324	96.82342821196	262.7550282332	581.04591709464	1129.42961960386	1877.49792563581	2544.59326130662	2431.54187887852
5.45	2222.63056186855	2102.42650121616	1662.98781078903	1096.88592131918	596.88540121391	250.98240902636	58.1168822888	-23.1333875526848	-36.6881913740947	-10.3520191346324	51.00809899071	169.53098396964	395.24966822159	782.66628686279	1308.78428805706	1775.81093960089	1911.76230502753
5.6	1788.32977255313	1691.32856989006	1335.35827637854	874.2991400516	465.95781009086	184.22920000771	28.69850274956	-35.4990506084825	-45.55634915667	-25.4274886235009	19.2209092821039	103.30012457277	262.16903096843	534.10907250898	902.21192362218	1227.78278599389	1322.34562550655
5.75	1427.80757519467	1349.74483844059	1062.46571493945	688.94403518686	357.75681700786	130.24721976695	6.19156971280493	-43.64253037435	-50.51208632465	-34.8042461616986	-2.31645433153505	56.86368214579	167.68300757662	357.11375633903	613.08482372802	838.89568732499	904.37374873753
5.9	1130.43042392122	1067.82089593585	836.95114209433	536.03605976916	269.31512495379	87.19288140368	-10.6160513735333	-48.52803566041	-52.63221126011	-40.08923609846	-16.4261314240021	24.84013873658	101.29632119174	232.03735887844	408.72321581868	564.38559785543	609.47446604807
6.05	886.83333622801	836.81506782311	652.12936058292	411.11329455027	197.85857459281	53.38061975182	-23.056806225795	-50.94225660141	-52.74414332192	-42.48370432267	-25.2100990014954	3.23957710665382	55.26151733949	144.46039687051	265.31410243066	371.8119723771	402.6481580326
6.2	688.74650801896	648.96234165759	501.94506533593	310.06278494525	140.81931274222	27.27630714068	-31.420090449138	-51.52166962725	-51.4668009695	-42.88314815109	-30.223910912635	-10.8883736740386	23.87006086756	83.83272480307	165.54751941699	237.71955707503	258.6289051704
6.35	528.8899657838	497.38877199637	380.96845398242	229.1534622271	95.86871356711	7.52432085004182	-36.8488564608705	-50.76228740399	-49.2720546595	-41.93721249148	-32.6139301666	-19.71085154324	2.94859549002264	42.46614635219	96.89366009388	145.20661061591	159.2288447905
6.5	400.88577674567	376.0697802185	284.38644786456	165.05370149724	60.93054705822	-7.0637292605213	-39.99486200713	-49.06794325267	-46.50447956259	-40.13313102466	-33.20870641661	-24.8112012259573	-10.5573228373954	14.7773148706621	50.29919593258	82.12301742758	91.38704160209
6.75	243.70682500871	227.23305920585	166.46272862826	87.79643663893	20.13240790163	-22.6071233374913	-41.58605308188	-44.95937816035	-41.28756758372	-36.09479781426	-31.77773182249	-28.0234249020851	-22.3139566094865	-11.4208510163138	4.83507014754098	19.856615729156	24.28486792015
6.9	175.76625823635	162.98405572691	115.9045526311	55.2637120858	3.69887991919365	-28.0017432227632	-41.0198085339	-42.07987100163	-38.05470626909	-33.41281782344	-30.10314038796	-27.9970161781607	-25.2687345023372	-19.4434413702935	-9.98896283928953	-0.910902252084988	1.80601271188802
7.05	123.07698357218	113.2269621329	77.0136480179	30.66280069701	-8.18641435887214	-31.2542055972132	-39.70515549421	-39.08184754217	-34.88549259745	-30.7045008769	-28.12567396265	-27.1197986839407	-26.3395141357736	-23.8582551076839	-18.9313901127289	-13.8293099822836	-12.258596702662
7.2	82.64097755674	75.09982923558	47.46797319268	12.3751808365405	-16.5023307333491	-32.8772997238	-37.87912656429	-36.07065560485	-31.84137946548	-28.06422106597	-26.02091225136	-25.7268280974501	-26.177932961888	-25.8458180244438	-23.8727371412104	-21.3892298588957	-20.5759084968429
7.35	51.96720312818	46.24549949801	25.34273564157	-0.934313705347851	-22.05360199724	-33.2943015227	-35.73485941942	-33.12750080314	-28.96406705307	-25.5468470484	-23.8956063977606	-24.048604357777	-25.2379790833459	-26.2364442400887	-26.1383735375488	-25.3410325184334	-25.0206399405055
7.5	29.01235147189	24.71064870429	9.06404481655783	-10.3587465807592	-25.4923975871952	-32.83779429022	-33.41062307713	-30.30286230217	-26.27989231594	-23.1829299122998	-21.8252513512656	-22.2418800871878	-23.8401335263515	-25.6110422805943	-26.6541483578079	-26.9111028910184	-26.9013865296294
7.65	12.1127616703352	8.91142365058793	-2.65996730863865	-16.7867267722551	-27.3390391355095	-31.77114758356	-31.01615485292	-27.62746655028	-23.7985990498079	-20.9929656911398	-19.8537909809177	-20.4129916003531	-22.1979311482812	-24.3709928379992	-26.0644626023893	-26.9481541592746	-27.1268923234893
7.8	-0.079328815668437	-2.42849000073411	-10.8621313338321	-20.9307046449735	-28.0136894464032	-30.29408331693	-28.63046561395	-25.12545575688	-21.5201461909702	-18.9794223332505	-18.0080277261818	-18.6291060793404	-20.4586045081221	-22.7885583620769	-24.8056856090056	-26.030944436743	-26.3180170346164
7.95	-8.64468785734004	-10.3411114649464	-16.3730765046027	-23.35577649952	-27.8420409711937	-28.56023373203	-26.30403452535	-22.8054333275052	-19.4416273466259	-17.1419015580191	-16.3009028428324	-16.9318859105083	-18.7169644297727	-21.0508484159447	-23.1829079648367	-24.5639239876515	-24.9029626912799
8.1	-14.4429918209028	-15.6436661978488	-19.8514393760889	-24.5128463152027	-27.0735378212186	-26.69250462222	-24.0756629460838	-20.6695722365822	-17.5537874910603	-15.4735450246489	-14.7361559591071	-15.3450258822841	-17.0326469989174	-19.2760995140833	-21.3915793787155	-22.8085933232423	-23.1658341553927
8.25	-18.1539757659961	-18.979396435244	-21.8153729517565	-24.7464452360807	-25.9101036801861	-24.7714989236333	-21.9733119880356	-18.7130329807076	-15.8454548388165	-13.964935515673	-13.3115496847751	-13.8796963315921	-15.4411721434695	-17.5410491176347	-19.5615486361637	-20.9419066081923	-21.296040403834
8.4	-20.310744997904	-20.8551853119282	-22.6704706952912	-24.3272543972111	-24.4947379023482	-22.861671287478	-20.0079248757818	-16.9297096000673	-14.303223879433	-12.6047078226421	-12.0205402300809	-12.5391281444754	-13.9620526724999	-15.8920097317018	-17.774272561314	-19.0756192491808	-19.4135111759147
8.55	-21.3283250342642	-21.664583477162	-22.7281683810348	-23.4647276568917	-22.9393644289535	-21.0066446889389	-18.1860319233355	-15.3101860623573	-12.9143231207622	-11.3811168704156	-10.8555573443673	-11.3207140281601	-12.603255142007	-14.3541254893327	-16.0781655458628	-17.2783702032035	-17.5898088746105
8.7	-21.5267669943737	-21.7109263136589	-22.2286778541296	-22.3128397030893	-21.324302349595	-19.2347124586493	-16.5085224419016	-13.8438466210983	-11.6653890817347	-10.2820326911923	-9.80677398518892	-10.2190718501651	-11.365521156769	-12.9392406023588	-14.4995838592978	-15.5897583780858	-15.874525131591
8.85	-21.1514417159985	-21.2263079583843	-21.3555509280822	-20.9892265018514	-19.7081248123719	-17.5642316303257	-14.9720687132299	-12.5190757131293	-10.5435314685851	-9.29583430078803	-8.86435327763677	-9.22620748847823	-10.2450526205064	-11.6501809822339	-13.0504528093266	-14.0301640783251	-14.2872936425538
9	-20.3873237569406	-20.3853741637934	-20.2450999382448	-19.5796801377494	-18.1307278059701	-16.0049332701574	-13.5707621071469	-11.3247393465249	-9.53659801488995	-8.41144970886047	-8.018553225685	-8.33364623748799	-9.23531300807423	-10.4839601937591	-11.7328024265485	-12.6066911270926	-12.8367951339466
9.25	-18.6114985953836	-18.5327757886768	-18.1291740572674	-17.198194737809	-15.6581319463577	-13.6629254305189	-11.5144555000975	-9.59183762866127	-8.08292550806417	-7.13615885165882	-6.79814757462053	-7.04524778468898	-7.77611342772105	-8.79486554640063	-9.81784327599325	-10.5325283713295	-10.7210705770483
9.5	-16.5661122119691	-16.4519624029078	-15.9353735292948	-14.9243911417646	-13.4346296532023	-11.6352207793288	-9.77283528420213	-8.13952046547177	-6.86972139027685	-6.07271274354269	-5.78083626299853	-5.97218772204667	-6.56189983636844	-7.38901932705011	-8.2217282659493	-8.80215653753738	-8.9550596845132
9.75	-14.5042776534937	-14.3794982052089	-13.8367914115576	-12.8487200685473	-11.4811955024596	-9.89912728580144	-8.30398046614469	-6.92358039888186	-5.85621864387406	-5.18487972231794	-4.93210508345483	-5.0786156586959	-5.55363153796754	-6.22403301753227	-6.90005576913603	-7.37035735528125	-7.49383191714749
10	-12.5627954546789	-12.4402738955554	-11.9189018357293	-11.007383112327	-9.79180449850693	-8.42403708373997	-7.06806447706505	-5.90564926895446	-5.00844735857651	-4.44170104769511	-4.22268178265951	-4.33399382863694	-4.71659578840296	-5.26023620518701	-5.80877018197608	-6.18986931115379	-6.28977620429906
10.25	-10.8070430697663	-10.693033592784	-10.2173560852898	-9.40471052952076	-8.34600985798119	-7.17633978425811	-6.02950903074556	-5.05204878135247	-4.29763006466239	-3.81833269623666	-3.62819374673494	-3.71212909787547	-4.02064515730621	-4.46212423753535	-4.90784229468256	-5.21737893309492	-5.2983993977662
10.5	-9.25828120378809	-9.15698709929012	-8.73559185722676	-8.02605941169744	-7.11676201298298	-6.12415327339886	-5.1571841308422	-4.33541714356643	-3.70006258019025	-3.293536832167	-3.12855145312239	-3.19131340623899	-3.4407372161733	-3.80026846362533	-4.16336735899412	-4.41562559599795	-4.48158097083799
10.75	-7.9158434439747	-7.82714615176536	-7.46034406094771	-6.85100753470522	-6.07685495409594	-5.23811667397631	-4.42452882582656	-3.73243192782807	-3.19631317001795	-2.85124969024143	-2.70723789951669	-2.75384074760889	-2.95610110540104	-3.24951535689476	-3.5468212008606	-3.7530770943101	-3.8069368271814
11	-6.7639685489128	-6.68765866824666	-6.373718446943	-5.8540794246457	-5.19869876687915	-4.49181834305352	-3.80691246549735	-3.22351970617343	-2.77052490179303	-2.47657917053287	-2.35100783583192	-2.38492496246247	-2.54951278516048	-2.79048787527953	-3.03438173656878	-3.20369067805423	-3.24775297560783
11.25	-5.78274246601116	-5.7178258865471	-5.45082843564414	-5.01102846802692	-4.45809799737712	-3.86277738443985	-3.28587604822448	-2.79309224904083	-2.40902130167459	-2.15808794522826	-2.04819846577184	-2.07306180736641	-2.20693932408354	-2.40554260682578	-2.60691281940951	-2.74623970466093	-2.78269292649508
11.5	-4.95106927179058	-4.89606458366428	-4.67010046093249	-4.29898139191292	-3.83315390585794	-3.33177984766949	-2.84491609134004	-2.42795450019244	-2.10107674101449	-1.88614889351829	-1.79038983167158	-1.80782119601594	-1.91767863217623	-2.08157845677472	-2.24859642988245	-2.36458976000179	-2.39445867706355
11.75	-4.24769493324771	-4.2007784559078	-4.01074895840456	-3.69790022833579	-3.30539175436046	-2.88302775127587	-2.47109702346244	-2.11707611679194	-1.83836550235967	-1.65345615485999	-1.56968640391279	-1.58183363339355	-1.67193948086345	-1.80843407892301	-1.94744016688528	-2.04357643100131	-2.06845789242141
12	-3.65291835402576	-3.6132619438471	-3.45312216960063	-3.18995488022056	-2.8592365037483	-2.50243216274406	-2.1530582911993	-1.85190602044567	-1.61347352417404	-1.45416480378634	-1.38050969484102	-1.3881289805203	-1.46288206178637	-1.57638241029863	-1.69271261641858	-1.77290155097116	-1.79364075574834
12.5	-2.7244259674536	-2.69646731368514	-2.58270189249255	-2.395225082475	-2.15895433011312	-1.90216484182513	-1.64969929347435	-1.42903278354324	-1.25321564669793	-1.13361044671844	-1.07665581867505	-1.07897052323412	-1.13062481040715	-1.21061997519751	-1.29262577122468	-1.34924897282253	-1.36453808918863
13	-2.05673652054091	-2.03666879620253	-1.95475776932103	-1.82089323891782	-1.65057015783643	-1.46408143138663	-1.27857642754366	-1.11514996143982	-0.983310354461385	-0.893116890524047	-0.848510515360198	-0.848260399875964	-0.884103311045718	-0.941341752708179	-1.00024932308161	-1.04121808840057	-1.05193262260611
13.5	-1.57117380762929	-1.55662582417088	-1.497581723019	-1.40093072944038	-1.27676552700006	-1.13946417311814	-1.0014918830945	-0.879224148576494	-0.77945147733656	-0.710516080346296	-0.675426008861052	-0.673182387745474	-0.698702551068237	-0.740242966595347	-0.783238457225807	-0.813208545508216	-0.821181115111532
14	-1.21504585671133	-1.20472006694596	-1.16115624675852	-1.09022952571475	-0.998479767168988	-0.895514115349623	-0.792582078264742	-0.699855117703441	-0.62364719178239	-0.569866311756523	-0.542034371666272	-0.539936547548068	-0.557634863275607	-0.588147161439155	-0.619981912770779	-0.642260666242034	-0.648112114495067
14.5	-0.949846278337875	-0.942101828471273	-0.910253377533182	-0.857427624764471	-0.788907072137484	-0.711775517958318	-0.632976364806366	-0.561840649045221	-0.502903956583008	-0.460848890604174	-0.438730939610813	-0.436052782868065	-0.449091237372421	-0.471743104300616	-0.495802646396104	-0.51209640349611	-0.516727553048065
15	-0.750321546720604	-0.744897740396583	-0.721142596445815	-0.680926951738884	-0.629123759807704	-0.570259750759039	-0.509716868325793	-0.454578891061347	-0.40852454079846	-0.375528906937864	-0.357798556693184	-0.355057118830079	-0.364585162206697	-0.381617916726236	-0.399713808553086	-0.412354364330425	-0.415956083488898
16	-0.481290898199277	-0.477961689716385	-0.464226249626361	-0.440853208813418	-0.410156545375591	-0.374962879669768	-0.338199669672051	-0.304232318466942	-0.275350477584376	-0.25439956977288	-0.242769128426748	-0.240568568233772	-0.245739217155174	-0.256109310069564	-0.266360250206785	-0.273859922212178	-0.276076372368438
17	-0.319004585245511	-0.316906879643608	-0.308811748822102	-0.294366106384133	-0.275528219114291	-0.253799264956915	-0.230698366102172	-0.209041573667146	-0.190357123087108	-0.176811468416851	-0.168776812513069	-0.166958807356184	-0.170154091980291	-0.176293542086784	-0.182968121164396	-0.187979256582411	-0.1891220923709
18	-0.217437114559851	-0.216155410807564	-0.211073225964629	-0.202977765931176	-0.190034712878898	-0.175906458191684	-0.161102418729208	-0.146820986990679	-0.134730187071242	-0.12573470239834	-0.120175237707525	-0.118603176480562	-0.120497870024062	-0.124270317620092	-0.128922702878919	-0.131510524741446	-0.132176573622076
19	-0.151650848434592	-0.150845620594612	-0.14764488180645	-0.14208873249941	-0.133963730302726	-0.124722413412489	-0.114832622072699	-0.105329728952471	-0.097211412172522	-0.090879290335391	-0.087132453234052	-0.086111718425451	-0.086970383070689	-0.089285620514158	-0.091957338529657	-0.093926227008489	-0.094368615876906
20	-0.108258958747268	-0.107732571889651	-0.105612117303295	-0.101693677816419	-0.096444844788793	-0.09031488739904	-0.083571891494706	-0.077062837989048	-0.071240796263925	-0.071845755697864	-0.065422509530264	-0.064746764040961	-0.063891145045178	-0.065939429130198	-0.067392408909246	-0.068527658996064	-0.068866460886566
22.5	-0.050254429033671	-0.050038813205633	-0.049201420261107	-0.047812201593433	-0.046340432591225	-0.04334391121614	-0.041183593891505	-0.038727132424073	-0.036613749529803	-0.034430742259391	-0.033522112678084	-0.032458346575956	-0.032057940351279	-0.032314789097717	-0.032976113567441	-0.033338995336557	-0.033446260270339
25	-0.025501281261834	-0.025507382217627	-0.025166656193035	-0.024883434935987	-0.023661166450097	-0.022344245798519	-0.021509808387164	-0.020249476854968	-0.018744509746969	-0.020270523462498	-0.019542704346819	-0.018965753519074	-0.017533843919131	-0.017675792319113	-0.017647509918316	-0.017930907654915	-0.0180046890342
27.5	-0.014071565970244	-0.014146757035084	-0.013964661808861	-0.014249444254802	-0.013691893316431	-0.013743667447726	-0.012731277810809	-0.012068219996293	-0.01130821352134	-0.011167175919129	-0.010799404957553	-0.010656109202812	-0.010463185339718	-0.009984131215025	-0.010122087349521	-0.010399359395537	-0.010124807013306
30	-0.005948096321014	-0.008442672564921	-0.008326024805347	-0.008505387945521	-0.008306575336654	-0.01082707605566	-0.008625104553018	-0.009461399926862	-0.007723374134788	-0.009587329619741	-0.008456370964277	-0.007813847986346	-0.007660147531931	-0.008185598527774	-0.006746640214739	-0.006032506768888	-0.006261261094551
35	-0.003081544947289	-0.003045128333823	-0.004070131068046	-0.004358693547505	-0.005425040627398	-0.004989776388348	-0.005615956056197	-0.004663125469369	-0.004234622892541	-0.004363771312567	-0.007085492233246	-0.008439129410373	-0.00266014118961	-0.002731414807866	-0.002667676565748	-0.002452233837352	-0.002450961191757
