# Supplementary material for: Interactions and Cold Collisions of AlF in the Ground and Excited Electronic States with He
Source: J Phys Chem A. 2025 Sep 2;129(36):8239–50. doi: 10.1021/acs.jpca.5c02533 (PMC12434673; doi:10.1021/acs.jpca.5c02533)
Supplement: Supplementary file 1 [file jp5c02533_si_001.zip › a3PiHeelcs.txt]

1.00E-04	122.32323	3108.6354	748.93902	0.0001	122.542443426985	3084.96088516427	746.921475362375
1.01E-04	122.32593	3108.2791	748.90633	0.00011297959146728	122.570786691295	3082.32323975227	746.711122425594
1.02E-04	122.32867	3107.9201	748.87345	0.000127643880881134	122.602780047349	3079.41614366364	746.481887190291
1.04E-04	122.33144	3107.5583	748.84036	0.000144211535152487	122.638889517414	3076.21491588728	746.232446395057
1.05E-04	122.33424	3107.1937	748.80707	0.000162929603263972	122.679639415577	3072.69284203559	745.961416438325
1.06E-04	122.33708	3106.8263	748.77358	0.000184077200146896	122.725619297015	3068.82101869598	745.667351925864
1.08E-04	122.33995	3106.4561	748.73988	0.00020796966871037	122.777491625628	3064.56819001949	745.348744187714
1.09E-04	122.34286	3106.0831	748.70598	0.000234963282084831	122.83600019099	3059.90057872303	745.004019873852
1.10E-04	122.34581	3105.7072	748.67187	0.000265460556197554	122.901979309644	3054.78171374542	744.631539738262
1.12E-04	122.34879	3105.3284	748.63756	0.000299916251898765	122.976363861521	3049.17225617005	744.229597683396
1.13E-04	122.3518	3104.9467	748.60303	0.000338844156139203	123.060200227257	3043.02982428535	743.796420093854
1.14E-04	122.35486	3104.562	748.5683	0.000382824743316823	123.15465818472	3036.30881880038	743.330165494955
1.16E-04	122.35795	3104.1744	748.53335	0.000432513831035009	123.261043777566	3028.96025094511	742.828924666898
1.17E-04	122.36108	3103.7838	748.49819	0.000488652359342834	123.380813088719	3020.9315791807	742.290721515406
1.19E-04	122.36425	3103.3902	748.46281	0.000552077439280757	123.515586758671	3012.16656337038	741.71351518634
1.20E-04	122.36745	3102.9935	748.42722	0.000623734835482419	123.667165005372	3002.60514726249	741.095204051393
1.22E-04	122.3707	3102.5938	748.39142	0.000704693068967147	123.837542837192	2992.18338046131	740.433632259322
1.23E-04	122.37398	3102.191	748.35539	0.000796159350417318	124.028925089865	2980.83339011768	739.726599567857
1.25E-04	122.37731	3101.785	748.31915	0.000899497581530035	124.243740836248	2968.48341136813	738.971875202228
1.26E-04	122.38068	3101.3759	748.28268	0.00101624869287069	124.484656589172	2955.05788503247	738.167216580623
1.28E-04	122.38408	3100.9636	748.246	0.00114815362149688	124.754587533933	2940.47763155539	737.31039392664
1.29E-04	122.38753	3100.5482	748.20909	0.00129717927098396	125.056705802155	2924.66011112238	736.399222035587
1.31E-04	122.39102	3100.1295	748.17195	0.00146554784095591	125.394444562579	2907.51978029531	735.431600732633
1.32E-04	122.39456	3099.7075	748.13459	0.00165576996346953	125.77149648163	2888.96855472159	734.405565822385
1.34E-04	122.39814	3099.2823	748.097	0.0018706821403658	126.191804903199	2868.9163857011	733.31935258178
1.36E-04	122.40176	3098.8538	748.05918	0.00211348903983665	126.659545913494	2847.27195645345	732.171474120019
1.37E-04	122.40542	3098.4219	748.02114	0.00238781128291318	127.179099321154	2823.94350221816	730.960817248829
1.39E-04	122.40913	3097.9867	747.98286	0.00269773943244492	127.755006563712	2798.83975636868	729.686758895505
1.41E-04	122.41289	3097.5481	747.94434	0.00304789498962798	128.391913733482	2771.87102181691	728.349306612011
1.43E-04	122.41669	3097.106	747.9056	0.00344349930763338	129.094498359168	2742.95036317286	726.94926757568
1.44E-04	122.42054	3096.6605	747.86661	0.00389045144994281	129.867379295305	2711.99491165462	725.488452059018
1.46E-04	122.42443	3096.2115	747.82739	0.00439541615437824	130.715010009259	2678.92727396956	723.969920457451
1.48E-04	122.42838	3095.759	747.78793	0.00496592321450336	131.641556592534	2643.67704138073	722.398289076704
1.50E-04	122.43237	3095.303	747.74824	0.0056104797603247	132.650762765072	2606.18240895228	720.780121953377
1.52E-04	122.43641	3094.8434	747.7083	0.00633869711256927	133.745804726617	2566.39193973552	719.124460530975
1.53E-04	122.4405	3094.3802	747.66811	0.00716143410212902	134.929138581835	2524.26654670434	717.443594924263
1.55E-04	122.44464	3093.9133	747.62768	0.00809095899178382	136.202341673799	2479.7818232051	715.754290979712
1.57E-04	122.44883	3093.4429	747.58701	0.0091411324147025	137.565945582037	2432.93094799927	714.079906395782
1.59E-04	122.45307	3092.9687	747.54609	0.010327614057614	139.019251281414	2383.72855330378	712.454192367298
1.61E-04	122.45736	3092.4908	747.50492	0.0116680961706096	140.560103911137	2332.21619510172	710.92799638203
1.63E-04	122.46171	3092.0091	747.4635	0.0131825673855641	142.184584187531	2278.47035613345	709.580190432888
1.65E-04	122.4661	3091.5236	747.42183	0.0148936107771092	143.886550069931	2222.61403176742	708.53330090778
1.67E-04	122.47056	3091.0343	747.3799	0.0168267406107047	145.656960291248	2164.83248262092	707.971995927213
1.69E-04	122.47506	3090.5412	747.33772	0.019010782799233	147.482993950494	2105.39223052481	708.159145353293
1.71E-04	122.47963	3090.0442	747.29528	0.0214783047413053	149.347242679773	2044.65975866897	709.441235600937
1.73E-04	122.48424	3089.5433	747.25259	0.0242661009508241	151.227744561497	1983.11343260358	712.234753150501
1.75E-04	122.48892	3089.0384	747.20963	0.0274157417192788	153.100226495683	1921.34051579838	716.989084779222
1.78E-04	122.49365	3088.5295	747.16642	0.0309741929921658	154.944270016212	1860.01251640891	724.128661268666
1.80E-04	122.49844	3088.0166	747.12294	0.0349945167028357	156.754805367343	1799.83703696922	733.984607452245
1.82E-04	122.50329	3087.4997	747.0792	0.0395366620068128	158.559232525472	1741.49148054763	746.730734569158
1.84E-04	122.50819	3086.9786	747.03519	0.0446683592150963	160.438848883128	1685.55059920161	762.338414757778
1.86E-04	122.51316	3086.4535	746.99091	0.0504661297563528	162.551562714354	1632.42311597031	780.560063938047
1.89E-04	122.51819	3085.9241	746.94637	0.0570164272280747	165.151247701197	1582.31112525853	800.943737194658
1.91E-04	122.52328	3085.3906	746.90155	0.0644169265515177	168.597504932172	1535.20035651856	822.874330624292
1.93E-04	122.52843	3084.8529	746.85646	0.0727779804536824	173.348511455732	1490.8818873573	845.632079833038
1.96E-04	122.53364	3084.3109	746.8111	0.0822242649947071	179.930469208734	1448.99908832897	868.457270652029
1.98E-04	122.53892	3083.7645	746.76546	0.0928966386779936	188.881466834394	1409.10932128171	890.611040489878
2.01E-04	122.54426	3083.2139	746.71955	0.104954242865232	200.675270807058	1370.74881490512	911.424871618579
2.03E-04	122.54967	3082.6588	746.67336	0.118576874816716	215.639107152811	1333.49070736688	930.334733876543
2.06E-04	122.55514	3082.0994	746.62688	0.133967668742593	233.884854610324	1296.98933615871	946.898964715714
2.08E-04	122.56068	3081.5355	746.58013	0.151356124843621	255.272038444294	1261.00723729355	960.801439556811
2.11E-04	122.56629	3080.9671	746.53309	0.171001531509029	279.413076386916	1225.42412652703	971.843258221172
2.13E-04	122.57197	3080.3942	746.48576	0.193196831701692	305.719006885551	1190.22913368491	979.927036616712
2.16E-04	122.57771	3079.8167	746.43815	0.2182729911843	333.472167469449	1155.49904803675	985.037930670719
2.19E-04	122.58353	3079.2346	746.39025	0.246603933723434	361.905770561142	1121.36672679007	987.224770100251
2.21E-04	122.58941	3078.6478	746.34206	0.278612116862977	390.271507566171	1087.98516349472	986.583360310219
2.24E-04	122.59537	3078.0564	746.29357	0.314774831410131	417.883996384277	1055.49351297312	983.242559261972
2.27E-04	122.6014	3077.4602	746.24479	0.355631318568985	444.140942906461	1023.99092190539	977.352680026278
2.30E-04	122.60751	3076.8593	746.19572	0.40179081084894	468.525725756071	993.521995250374	969.075466918559
2.32E-04	122.61369	3076.2535	746.14635	0.453941616650203	490.602141499738	964.074587311951	958.57531031052
2.35E-04	122.61994	3075.6429	746.09668	0.512861383991365	510.00948873885	935.58746272159	946.012077925678
2.38E-04	122.62627	3075.0275	746.0467	0.579428696426881	526.462124365061	907.963448095402	931.536396404641
2.41E-04	122.63268	3074.4071	745.99643	0.654636174067275	539.753475673035	881.083621247331	915.288087224701
2.44E-04	122.63917	3073.7817	745.94585	0.739605275058237	549.761789175895	854.819555013574	897.397818974628
2.47E-04	122.64573	3073.1512	745.89496	0.835603018231247	556.454091709632	829.042647396627	877.99125202363
2.50E-04	122.65238	3072.5158	745.84376	0.944060876285924	559.885571099682	803.631092820324	857.194411160692
2.53E-04	122.6591	3071.8752	745.79226	1.06659612123026	560.193126200167	778.475585561909	835.138916054915
2.56E-04	122.66591	3071.2295	745.74044	1.2050359403718	557.583474360498	753.484559692944	811.965982374008
2.59E-04	122.6728	3070.5785	745.68831	1.36144468246595	552.317462843717	728.589178771014	787.828617886721
2.63E-04	122.67978	3069.9224	745.63586	1.53815464030304	544.692933432278	703.747875916685	762.892048675764
2.66E-04	122.68684	3069.2609	745.58309	1.73780082874938	535.028668611672	678.950234898929	737.333054192148
2.69E-04	122.69399	3068.5942	745.53001	1.96336027683605	523.651665104872	654.220291961455	711.33942772683
2.72E-04	122.70122	3067.922	745.4766	2.21819641980022	510.889185731937	629.619513496297	685.110842932625
2.76E-04	122.70854	3067.2445	745.42287	2.50610925303211	497.065641626794	605.249267864293	658.861541599148
2.79E-04	122.71595	3066.5614	745.36881	2.83139199579938	482.502548794412	581.251478632907	632.823472117043
2.83E-04	122.72345	3065.8729	745.31443	3.1988951096914	467.51833189749	557.805042758081	607.246732289704
2.86E-04	122.73105	3065.1788	745.25972	3.61409862639613	452.424625736262	535.115701232789	582.393867224633
2.90E-04	122.73873	3064.4791	745.20467	4.08319386332692	437.517404781054	513.398956104597	558.526530541339
2.93E-04	122.74651	3063.7737	745.1493	4.61317574560379	423.064034348121	492.858563864695	535.886419650864
2.97E-04	122.75438	3063.0626	745.09359	5.2119471110508	409.289633896596	473.665366339761	514.675244123169
3.00E-04	122.76235	3062.3458	745.03754	5.88843655355588	396.366708140604	455.941380907561	495.039104424883
3.04E-04	122.77042	3061.6231	744.98115	6.65273156201741	384.410730895752	439.752172936959	477.060894125818
3.08E-04	122.77858	3060.8946	744.92442	7.51622894018205	373.482210602416	425.107777979653	460.761438971837
3.12E-04	122.78684	3060.1602	744.86735	8.49180475036314	363.593901406859	411.970213049679	446.10759805696
3.15E-04	122.79521	3059.4199	744.80994	9.59400631515934	354.720914612732	400.264632480924	433.02434560535
3.19E-04	122.80367	3058.6735	744.75217	10.839269140212	346.811526937899	389.891357542886	421.407909877152
3.23E-04	122.81224	3057.9211	744.69406	12.2461619926505	339.797084053414	380.736824394037	411.137845465643
3.27E-04	122.82091	3057.1626	744.6356	13.8356637897178	333.60013738664	372.68243222742	402.086894494248
3.31E-04	122.82969	3056.3979	744.57678	15.6314764264095	328.140562713266	365.611021617027	394.128298597323
3.35E-04	122.83858	3055.627	744.51761	17.6603782068616	323.339798668989	359.411176495493	387.140736634214
3.39E-04	122.84757	3054.8498	744.45808	19.9526231496888	319.123531050846	353.979757002492	381.011309234919
3.44E-04	122.85667	3054.0663	744.39819
3.48E-04	122.86589	3053.2764	744.33794
3.52E-04	122.87521	3052.4801	744.27732
3.56E-04	122.88465	3051.6773	744.21634
3.61E-04	122.8942	3050.868	744.15499
3.65E-04	122.90387	3050.052	744.09327
3.70E-04	122.91366	3049.2294	744.03118
3.74E-04	122.92356	3048.4001	743.96872
3.79E-04	122.93359	3047.5641	743.90587
3.83E-04	122.94373	3046.7212	743.84265
3.88E-04	122.954	3045.8714	743.77905
3.93E-04	122.9644	3045.0147	743.71506
3.98E-04	122.97492	3044.1509	743.65069
4.03E-04	122.98557	3043.2801	743.58593
4.08E-04	122.99634	3042.4022	743.52079
4.13E-04	123.00725	3041.5171	743.45524
4.18E-04	123.01829	3040.6247	743.38931
4.23E-04	123.02946	3039.7251	743.32298
4.28E-04	123.04077	3038.818	743.25624
4.33E-04	123.05222	3037.9036	743.18911
4.39E-04	123.06381	3036.9816	743.12157
4.44E-04	123.07553	3036.0521	743.05363
4.49E-04	123.0874	3035.1149	742.98528
4.55E-04	123.09941	3034.1701	742.91651
4.61E-04	123.11157	3033.2175	742.84734
4.66E-04	123.12387	3032.257	742.77774
4.72E-04	123.13632	3031.2887	742.70773
4.78E-04	123.14893	3030.3124	742.6373
4.84E-04	123.16168	3029.3282	742.56645
4.90E-04	123.17459	3028.3358	742.49517
4.96E-04	123.18766	3027.3352	742.42347
5.02E-04	123.20088	3026.3264	742.35133
5.08E-04	123.21427	3025.3094	742.27876
5.14E-04	123.22781	3024.2839	742.20576
5.20E-04	123.24152	3023.25	742.13231
5.27E-04	123.2554	3022.2076	742.05843
5.33E-04	123.26944	3021.1567	741.98411
5.40E-04	123.28365	3020.097	741.90934
5.46E-04	123.29803	3019.0287	741.83412
5.53E-04	123.31259	3017.9515	741.75845
5.60E-04	123.32732	3016.8655	741.68233
5.67E-04	123.34223	3015.7705	741.60575
5.74E-04	123.35732	3014.6664	741.52872
5.81E-04	123.3726	3013.5533	741.45122
5.88E-04	123.38805	3012.431	741.37327
5.95E-04	123.40369	3011.2994	741.29484
6.03E-04	123.41953	3010.1585	741.21595
6.10E-04	123.43555	3009.0082	741.13659
6.18E-04	123.45176	3007.8484	741.05675
6.25E-04	123.46817	3006.679	740.97644
6.33E-04	123.48478	3005.5	740.89564
6.41E-04	123.50158	3004.3112	740.81437
6.48E-04	123.51859	3003.1127	740.73261
6.56E-04	123.53581	3001.9042	740.65036
6.64E-04	123.55323	3000.6858	740.56763
6.73E-04	123.57086	2999.4573	740.4844
6.81E-04	123.5887	2998.2186	740.40068
6.89E-04	123.60676	2996.9698	740.31645
6.98E-04	123.62503	2995.7106	740.23173
7.06E-04	123.64352	2994.441	740.1465
7.15E-04	123.66223	2993.1609	740.06077
7.24E-04	123.68117	2991.8703	739.97453
7.33E-04	123.70034	2990.569	739.88777
7.42E-04	123.71973	2989.2569	739.80051
7.51E-04	123.73936	2987.9341	739.71272
7.60E-04	123.75923	2986.6003	739.62441
7.69E-04	123.77933	2985.2555	739.53558
7.79E-04	123.79967	2983.8996	739.44622
7.88E-04	123.82025	2982.5325	739.35634
7.98E-04	123.84109	2981.1541	739.26592
8.08E-04	123.86217	2979.7643	739.17496
8.18E-04	123.8835	2978.3631	739.08347
8.28E-04	123.90509	2976.9502	738.99144
8.38E-04	123.92693	2975.5258	738.89886
8.48E-04	123.94904	2974.0896	738.80574
8.59E-04	123.97141	2972.6415	738.71207
8.69E-04	123.99405	2971.1815	738.61784
8.80E-04	124.01696	2969.7095	738.52306
8.91E-04	124.04014	2968.2253	738.42772
9.02E-04	124.06359	2966.7289	738.33182
9.13E-04	124.08733	2965.2201	738.23535
9.24E-04	124.11135	2963.6989	738.13832
9.36E-04	124.13566	2962.1652	738.04072
9.47E-04	124.16025	2960.6189	737.94254
9.59E-04	124.18514	2959.0598	737.84379
9.70E-04	124.21032	2957.4879	737.74445
9.82E-04	124.23581	2955.903	737.64454
9.94E-04	124.26159	2954.3051	737.54404
1.01E-03	124.28769	2952.6941	737.44294
1.02E-03	124.31409	2951.0698	737.34126
1.03E-03	124.3408	2949.4321	737.23898
1.04E-03	124.36784	2947.781	737.13611
1.06E-03	124.39519	2946.1164	737.03263
1.07E-03	124.42287	2944.4381	736.92855
1.08E-03	124.45087	2942.746	736.82386
1.10E-03	124.47921	2941.04	736.71856
1.11E-03	124.50788	2939.32	736.61265
1.12E-03	124.53689	2937.5859	736.50612
1.14E-03	124.56625	2935.8376	736.39897
1.15E-03	124.59595	2934.075	736.2912
1.17E-03	124.626	2932.2979	736.1828
1.18E-03	124.65641	2930.5063	736.07377
1.19E-03	124.68718	2928.7001	735.96411
1.21E-03	124.7183	2926.8791	735.85381
1.22E-03	124.7498	2925.0432	735.74287
1.24E-03	124.78167	2923.1923	735.6313
1.25E-03	124.81391	2921.3262	735.51907
1.27E-03	124.84653	2919.445	735.4062
1.29E-03	124.87954	2917.5484	735.29268
1.30E-03	124.91293	2915.6364	735.1785
1.32E-03	124.94671	2913.7088	735.06366
1.33E-03	124.9809	2911.7655	734.94817
1.35E-03	125.01548	2909.8064	734.832
1.37E-03	125.05047	2907.8314	734.71517
1.38E-03	125.08587	2905.8403	734.59767
1.40E-03	125.12168	2903.8331	734.4795
1.42E-03	125.15791	2901.8095	734.36065
1.43E-03	125.19457	2899.7696	734.24112
1.45E-03	125.23166	2897.7132	734.1209
1.47E-03	125.26918	2895.6401	734
1.49E-03	125.30713	2893.5502	733.8784
1.51E-03	125.34553	2891.4434	733.75612
1.53E-03	125.38438	2889.3196	733.63314
1.54E-03	125.42368	2887.1787	733.50945
1.56E-03	125.46344	2885.0205	733.38507
1.58E-03	125.50366	2882.845	733.25998
1.60E-03	125.54435	2880.6519	733.13418
1.62E-03	125.58551	2878.4412	733.00767
1.64E-03	125.62715	2876.2127	732.88044
1.66E-03	125.66927	2873.9663	732.75249
1.68E-03	125.71188	2871.7019	732.62382
1.70E-03	125.75498	2869.4194	732.49443
1.72E-03	125.79859	2867.1186	732.36431
1.74E-03	125.84269	2864.7993	732.23345
1.77E-03	125.88731	2862.4616	732.10187
1.79E-03	125.93244	2860.1052	731.96954
1.81E-03	125.9781	2857.73	731.83648
1.83E-03	126.02428	2855.3359	731.70267
1.85E-03	126.07099	2852.9228	731.56811
1.88E-03	126.11824	2850.4904	731.4328
1.90E-03	126.16603	2848.0388	731.29674
1.92E-03	126.21437	2845.5677	731.15993
1.95E-03	126.26327	2843.0771	731.02235
1.97E-03	126.31273	2840.5667	730.88401
2.00E-03	126.36275	2838.0365	730.74491
2.02E-03	126.41335	2835.4864	730.60504
2.04E-03	126.46452	2832.9161	730.4644
2.07E-03	126.51629	2830.3256	730.32298
2.10E-03	126.56864	2827.7148	730.18079
2.12E-03	126.62159	2825.0834	730.03781
2.15E-03	126.67514	2822.4315	729.89406
2.17E-03	126.7293	2819.7587	729.74952
2.20E-03	126.78408	2817.0651	729.60418
2.23E-03	126.83948	2814.3504	729.45806
2.25E-03	126.89551	2811.6145	729.31115
2.28E-03	126.95217	2808.8574	729.16343
2.31E-03	127.00948	2806.0788	729.01492
2.34E-03	127.06743	2803.2786	728.8656
2.37E-03	127.12604	2800.4567	728.71548
2.40E-03	127.18531	2797.613	728.56455
2.43E-03	127.24525	2794.7473	728.41281
2.46E-03	127.30587	2791.8595	728.26026
2.49E-03	127.36716	2788.9495	728.10689
2.52E-03	127.42915	2786.0171	727.95271
2.55E-03	127.49182	2783.0621	727.7977
2.58E-03	127.55521	2780.0845	727.64187
2.61E-03	127.6193	2777.0842	727.48521
2.64E-03	127.68411	2774.0608	727.32773
2.68E-03	127.74964	2771.0145	727.16941
2.71E-03	127.8159	2767.9449	727.01027
2.74E-03	127.8829	2764.8521	726.85029
2.78E-03	127.95065	2761.7357	726.68947
2.81E-03	128.01915	2758.5958	726.52781
2.84E-03	128.08841	2755.4322	726.36531
2.88E-03	128.15843	2752.2446	726.20197
2.91E-03	128.22923	2749.0331	726.03778
2.95E-03	128.30081	2745.7975	725.87274
2.99E-03	128.37319	2742.5376	725.70686
3.02E-03	128.44636	2739.2533	725.54012
3.06E-03	128.52033	2735.9445	725.37253
3.10E-03	128.59512	2732.611	725.20409
3.14E-03	128.67072	2729.2527	725.03479
3.17E-03	128.74716	2725.8695	724.86463
3.21E-03	128.82442	2722.4613	724.69362
3.25E-03	128.90254	2719.0279	724.52174
3.29E-03	128.9815	2715.5691	724.349
3.33E-03	129.06132	2712.085	724.1754
3.37E-03	129.14201	2708.5752	724.00093
3.42E-03	129.22358	2705.0398	723.82559
3.46E-03	129.30603	2701.4785	723.64939
3.50E-03	129.38936	2697.8913	723.47232
3.54E-03	129.4736	2694.2779	723.29439
3.59E-03	129.55874	2690.6384	723.11558
3.63E-03	129.6448	2686.9726	722.9359
3.68E-03	129.73178	2683.2803	722.75535
3.72E-03	129.8197	2679.5614	722.57393
3.77E-03	129.90855	2675.8158	722.39164
3.81E-03	129.99835	2672.0433	722.20847
3.86E-03	130.08911	2668.244	722.02444
3.91E-03	130.18083	2664.4175	721.83953
3.96E-03	130.27352	2660.5639	721.65374
4.00E-03	130.3672	2656.683	721.46709
4.05E-03	130.46186	2652.7746	721.27956
4.10E-03	130.55752	2648.8387	721.09115
4.15E-03	130.65419	2644.8752	720.90188
4.20E-03	130.75187	2640.8838	720.71173
4.26E-03	130.85057	2636.8646	720.52072
4.31E-03	130.95031	2632.8174	720.32883
4.36E-03	131.05108	2628.7421	720.13608
4.42E-03	131.1529	2624.6385	719.94245
4.47E-03	131.25578	2620.5066	719.74796
4.52E-03	131.35972	2616.3463	719.5526
4.58E-03	131.46474	2612.1574	719.35638
4.64E-03	131.57084	2607.9399	719.1593
4.69E-03	131.67803	2603.6936	718.96135
4.75E-03	131.78631	2599.4185	718.76255
4.81E-03	131.89571	2595.1144	718.56289
4.87E-03	132.00622	2590.7813	718.36237
4.93E-03	132.11785	2586.4189	718.161
4.99E-03	132.23061	2582.0274	717.95879
5.05E-03	132.34452	2577.6065	717.75572
5.11E-03	132.45958	2573.1561	717.55181
5.18E-03	132.57579	2568.6762	717.34706
5.24E-03	132.69316	2564.1666	717.14147
5.30E-03	132.81172	2559.6274	716.93505
5.37E-03	132.93145	2555.0583	716.7278
5.43E-03	133.05237	2550.4594	716.51971
5.50E-03	133.17449	2545.8304	716.31081
5.57E-03	133.29782	2541.1714	716.10109
5.64E-03	133.42237	2536.4823	715.89055
5.71E-03	133.54813	2531.7629	715.6792
5.78E-03	133.67513	2527.0133	715.46705
5.85E-03	133.80337	2522.2333	715.2541
5.92E-03	133.93285	2517.4228	715.04036
5.99E-03	134.06359	2512.5818	714.82582
6.07E-03	134.19559	2507.7102	714.61051
6.14E-03	134.32886	2502.808	714.39441
6.22E-03	134.46341	2497.8751	714.17755
6.29E-03	134.59925	2492.9113	713.95992
6.37E-03	134.73638	2487.9168	713.74154
6.45E-03	134.87481	2482.8913	713.5224
6.53E-03	135.01454	2477.8349	713.30253
6.61E-03	135.1556	2472.7474	713.08191
6.69E-03	135.29797	2467.6289	712.86057
6.77E-03	135.44167	2462.4793	712.63852
6.85E-03	135.58672	2457.2985	712.41575
6.94E-03	135.7331	2452.0865	712.19228
7.02E-03	135.88084	2446.8433	711.96811
7.11E-03	136.02993	2441.5688	711.74327
7.20E-03	136.18038	2436.2629	711.51775
7.29E-03	136.33221	2430.9257	711.29157
7.38E-03	136.48541	2425.557	711.06473
7.47E-03	136.64	2420.157	710.83726
7.56E-03	136.79597	2414.7255	710.60915
7.65E-03	136.95334	2409.2625	710.38042
7.75E-03	137.11211	2403.768	710.15109
7.84E-03	137.27228	2398.2419	709.92116
7.94E-03	137.43387	2392.6844	709.69065
8.03E-03	137.59687	2387.0952	709.45956
8.13E-03	137.76129	2381.4745	709.22792
8.23E-03	137.92714	2375.8222	708.99574
8.33E-03	138.09443	2370.1384	708.76303
8.44E-03	138.26315	2364.4229	708.5298
8.54E-03	138.43331	2358.6758	708.29607
8.65E-03	138.60491	2352.8972	708.06186
8.75E-03	138.77797	2347.0869	707.82718
8.86E-03	138.95248	2341.2451	707.59205
8.97E-03	139.12844	2335.3717	707.35649
9.08E-03	139.30587	2329.4667	707.1205
9.19E-03	139.48475	2323.5302	706.88411
9.30E-03	139.66511	2317.5621	706.64734
9.42E-03	139.84693	2311.5626	706.41021
9.53E-03	140.03023	2305.5315	706.17273
9.65E-03	140.215	2299.4691	705.93492
9.77E-03	140.40124	2293.3751	705.69681
9.89E-03	140.58896	2287.2498	705.45841
1.00E-02	140.77817	2281.0932	705.21975
1.01E-02	140.96885	2274.9052	704.98084
1.03E-02	141.16101	2268.686	704.74171
1.04E-02	141.35466	2262.4355	704.50239
1.05E-02	141.54979	2256.1538	704.26289
1.06E-02	141.7464	2249.841	704.02323
1.08E-02	141.94449	2243.4972	703.78345
1.09E-02	142.14407	2237.1223	703.54357
1.10E-02	142.34512	2230.7165	703.30361
1.12E-02	142.54766	2224.2798	703.0636
1.13E-02	142.75168	2217.8122	702.82357
1.15E-02	142.95717	2211.3139	702.58354
1.16E-02	143.16414	2204.7849	702.34354
1.17E-02	143.37258	2198.2253	702.1036
1.19E-02	143.58249	2191.6352	701.86374
1.20E-02	143.79387	2185.0146	701.62401
1.22E-02	144.00672	2178.3637	701.38443
1.23E-02	144.22102	2171.6825	701.14502
1.25E-02	144.43678	2164.9711	700.90583
1.26E-02	144.65398	2158.2297	700.66689
1.28E-02	144.87264	2151.4582	700.42822
1.29E-02	145.09274	2144.6569	700.18986
1.31E-02	145.31427	2137.8258	699.95186
1.33E-02	145.53723	2130.965	699.71423
1.34E-02	145.76161	2124.0747	699.47703
1.36E-02	145.98741	2117.1549	699.24027
1.38E-02	146.21462	2110.2058	699.00402
1.39E-02	146.44323	2103.2275	698.76829
1.41E-02	146.67324	2096.2201	698.53314
1.43E-02	146.90462	2089.1837	698.2986
1.44E-02	147.13739	2082.1185	698.06471
1.46E-02	147.37152	2075.0246	697.83152
1.48E-02	147.60701	2067.9022	697.59906
1.50E-02	147.84384	2060.7513	697.36739
1.52E-02	148.08202	2053.5722	697.13654
1.54E-02	148.32151	2046.3649	696.90656
1.55E-02	148.56232	2039.1296	696.6775
1.57E-02	148.80444	2031.8666	696.4494
1.59E-02	149.04784	2024.5758	696.22231
1.61E-02	149.29252	2017.2575	695.99629
1.63E-02	149.53847	2009.9119	695.77137
1.65E-02	149.78566	2002.5391	695.54762
1.67E-02	150.03409	1995.1392	695.32508
1.69E-02	150.28374	1987.7126	695.10381
1.71E-02	150.5346	1980.2592	694.88386
1.73E-02	150.78666	1972.7794	694.66529
1.76E-02	151.03988	1965.2732	694.44815
1.78E-02	151.29427	1957.7409	694.23249
1.80E-02	151.5498	1950.1827	694.01839
1.82E-02	151.80645	1942.5987	693.80589
1.84E-02	152.06422	1934.9892	693.59505
1.87E-02	152.32307	1927.3543	693.38595
1.89E-02	152.58299	1919.6943	693.17863
1.91E-02	152.84397	1912.0093	692.97318
1.94E-02	153.10598	1904.2996	692.76964
1.96E-02	153.369	1896.5653	692.56809
1.98E-02	153.63302	1888.8068	692.36859
2.01E-02	153.89801	1881.0242	692.17121
2.03E-02	154.16395	1873.2177	691.97603
2.06E-02	154.43083	1865.3875	691.78312
2.08E-02	154.69861	1857.534	691.59254
2.11E-02	154.96728	1849.6573	691.40438
2.14E-02	155.23681	1841.7577	691.2187
2.16E-02	155.50718	1833.8353	691.03559
2.19E-02	155.77837	1825.8906	690.85513
2.22E-02	156.05036	1817.9236	690.67739
2.24E-02	156.32311	1809.9348	690.50246
2.27E-02	156.59661	1801.9242	690.33042
2.30E-02	156.87084	1793.8923	690.16136
2.33E-02	157.14575	1785.8392	689.99537
2.35E-02	157.42134	1777.7653	689.83252
2.38E-02	157.69757	1769.6707	689.67293
2.41E-02	157.97442	1761.5559	689.51667
2.44E-02	158.25186	1753.4211	689.36384
2.47E-02	158.52987	1745.2666	689.21454
2.50E-02	158.80842	1737.0926	689.06888
2.53E-02	159.08747	1728.8996	688.92694
2.56E-02	159.36702	1720.6877	688.78884
2.60E-02	159.64701	1712.4574	688.65467
2.63E-02	159.92744	1704.209	688.52456
2.66E-02	160.20826	1695.9427	688.3986
2.69E-02	160.48946	1687.6589	688.27692
2.73E-02	160.771	1679.358	688.15963
2.76E-02	161.05286	1671.0403	688.04685
2.79E-02	161.335	1662.7061	687.9387
2.83E-02	161.6174	1654.3559	687.8353
2.86E-02	161.90002	1645.99	687.7368
2.90E-02	162.18284	1637.6088	687.64331
2.93E-02	162.46583	1629.2126	687.55498
2.97E-02	162.74896	1620.8019	687.47195
3.01E-02	163.0322	1612.3771	687.39435
3.04E-02	163.31552	1603.9386	687.32235
3.08E-02	163.59888	1595.4867	687.25608
3.12E-02	163.88226	1587.0221	687.1957
3.16E-02	164.16564	1578.545	687.14139
3.20E-02	164.44897	1570.0559	687.0933
3.24E-02	164.73223	1561.5554	687.05161
3.27E-02	165.01539	1553.0438	687.01649
3.32E-02	165.29841	1544.5217	686.98813
3.36E-02	165.58127	1535.9895	686.96672
3.40E-02	165.86394	1527.4479	686.95245
3.44E-02	166.14639	1518.8972	686.94553
3.48E-02	166.42858	1510.3381	686.94617
3.52E-02	166.71049	1501.771	686.95458
3.57E-02	166.99208	1493.1966	686.97098
3.61E-02	167.27333	1484.6154	686.99563
3.66E-02	167.5542	1476.028	687.02874
3.70E-02	167.83467	1467.435	687.07059
3.75E-02	168.1147	1458.8371	687.12143
3.79E-02	168.39427	1450.2348	687.18153
3.84E-02	168.67333	1441.6288	687.25117
3.89E-02	168.95187	1433.0199	687.33066
3.93E-02	169.22985	1424.4086	687.4203
3.98E-02	169.50724	1415.7958	687.5204
4.03E-02	169.78401	1407.182	687.63131
4.08E-02	170.06013	1398.5682	687.75336
4.13E-02	170.33557	1389.9549	687.88693
4.18E-02	170.61029	1381.343	688.03239
4.23E-02	170.88427	1372.7334	688.19014
4.28E-02	171.15748	1364.1268	688.36059
4.34E-02	171.42988	1355.5241	688.54418
4.39E-02	171.70144	1346.9261	688.74136
4.44E-02	171.97213	1338.3338	688.95259
4.50E-02	172.24192	1329.7481	689.17839
4.55E-02	172.51077	1321.1699	689.41926
4.61E-02	172.77865	1312.6001	689.67576
4.67E-02	173.04553	1304.0399	689.94846
4.72E-02	173.31138	1295.4901	690.23794
4.78E-02	173.57615	1286.9519	690.54486
4.84E-02	173.83982	1278.4263	690.86985
4.90E-02	174.10235	1269.9144	691.21363
4.96E-02	174.3637	1261.4174	691.57691
5.02E-02	174.62383	1252.9364	691.96046
5.08E-02	174.88271	1244.4726	692.36509
5.15E-02	175.14029	1236.0273	692.79165
5.21E-02	175.39654	1227.6018	693.24103
5.27E-02	175.65142	1219.1973	693.71417
5.34E-02	175.90488	1210.8152	694.21206
5.40E-02	176.15688	1202.4568	694.73574
5.47E-02	176.40737	1194.1236	695.28633
5.54E-02	176.6563	1185.8171	695.86498
5.61E-02	176.90363	1177.5388	696.47292
5.68E-02	177.14931	1169.2901	697.11146
5.75E-02	177.39328	1161.0728	697.78198
5.82E-02	177.63549	1152.8884	698.48592
5.89E-02	177.87587	1144.7387	699.22483
5.96E-02	178.11438	1136.6254	700.00035
6.03E-02	178.35095	1128.5503	700.81423
6.11E-02	178.58551	1120.5154	701.6683
6.18E-02	178.81799	1112.5225	702.56454
6.26E-02	179.04832	1104.5737	703.50503
6.33E-02	179.27643	1096.671	704.49203
6.41E-02	179.50224	1088.8166	705.52789
6.49E-02	179.72567	1081.0128	706.61519
6.57E-02	179.94662	1073.2619	707.75663
6.65E-02	180.16501	1065.5662	708.95516
6.73E-02	180.38074	1057.9283	710.2139
6.82E-02	180.59371	1050.3509	711.53623
6.90E-02	180.80381	1042.8367	712.92579
6.99E-02	181.01092	1035.3885	714.38648
7.07E-02	181.21494	1028.0094	715.92253
7.16E-02	181.41573	1020.7025	717.53851
7.25E-02	181.61316	1013.471	719.23938
7.34E-02	181.80709	1006.3184	721.03051
7.43E-02	181.99738	999.24846	722.91772
7.52E-02	182.18386	992.26489	724.90736
7.61E-02	182.36638	985.37177	727.00634
7.70E-02	182.54476	978.57338	729.22222
7.80E-02	182.71882	971.87423	731.56322
7.89E-02	182.88837	965.27911	734.03838
7.99E-02	183.05319	958.79312	736.65757
8.09E-02	183.21308	952.42165	739.43163
8.19E-02	183.3678	946.17047	742.37246
8.29E-02	183.51712	940.0457	745.49316
8.39E-02	183.66077	934.05389	748.80814
8.49E-02	183.7985	928.20204	752.33326
8.60E-02	183.93001	922.49764	756.08605
8.70E-02	184.055	916.94872	760.08582
8.81E-02	184.17315	911.56389	764.35394
8.92E-02	184.28414	906.35241	768.914
9.03E-02	184.38759	901.32422	773.7921
9.14E-02	184.48314	896.49003	779.01714
9.25E-02	184.57039	891.86139	784.62107
9.37E-02	184.64891	887.45073	790.63931
9.48E-02	184.71826	883.27147	797.11101
9.60E-02	184.77796	879.33811	804.07954
9.72E-02	184.82754	875.66629	811.59284
9.83E-02	184.86635	872.27291	819.70391
9.96E-02	184.89408	869.17622	828.47123
0.10078278699	184.90993	866.39594	837.95924
0.10202173389	184.91334	863.95333	848.23878
0.10327591147	184.90363	861.87136	859.38749
0.10454550695	184.88012	860.17475	871.49011
0.10583070988	184.84206	858.89012	884.63871
0.10713171211	184.78866	858.04605	898.93262
0.10844870787	184.7191	857.67316	914.47817
0.10978189377	184.63248	857.80418	931.38786
0.11113146885	184.52787	858.47396	949.77909
0.11249763458	184.40428	859.7194	969.77197
0.11388059491	184.26067	861.57943	991.48622
0.1152805563	184.09592	864.0948	1015.0366
0.11669772776	183.90884	867.30781	1040.5268
0.11813232084	183.6982	871.26195	1068.0415
0.11958454971	183.46266	876.00136	1097.6359
0.12105463118	183.20082	881.57011	1129.3235
0.12254278472	182.91118	888.01133	1163.061
0.12404923248	182.59216	895.36608	1198.7323
0.12557419937	182.24209	903.67202	1236.1317
0.12711791304	181.85919	912.96183	1274.9486
0.12868060395	181.44156	923.26147	1314.7558
0.13026250539	180.98721	934.58825	1355.0057
0.13186385353	180.49401	946.94887	1395.0366
0.13348488742	179.95971	960.33753	1434.0929
0.13512584907	179.38192	974.73421	1471.3597
0.13678698345	178.75812	990.10351	1506.0113
0.13846853856	178.08563	1006.394	1537.2686
0.14017076542	177.36162	1023.5385	1564.4582
0.14189391817	176.58308	1041.4555	1587.0643
0.14363825404	175.74687	1060.0512	1604.7652
0.14540403346	174.84964	1079.2231	1617.4483
0.14719152002	173.88787	1098.8637	1625.2032
0.14900098058	172.85787	1118.865	1628.294
0.15083268528	171.75577	1139.1221	1627.1201
0.15268690755	170.57751	1159.5365	1622.1698
0.15456392423	169.31889	1180.0173	1613.9766
0.15646401552	167.97552	1200.4806	1603.0811
0.15838746509	166.5429	1220.8469	1590.0029
0.16033456008	165.01643	1241.0366	1575.2212
0.16230559118	163.39144	1260.9637	1559.1646
0.16430085263	161.66325	1280.5293	1542.2071
0.16632064231	159.82728	1299.6149	1524.6691
0.16836526175	157.87913	1318.0777	1506.8204
0.17043501618	155.81471	1335.7471	1488.8852
0.1725302146	153.63044	1352.426	1471.0476
0.1746511698	151.32349	1367.8934	1453.4566
0.1767981984	148.89206	1381.9125	1436.2306
0.17897162094	146.33578	1394.2403	1419.462
0.18117176189	143.65619	1404.641	1403.2209
0.18339894969	140.85738	1412.8989	1387.5581
0.18565351685	137.94676	1418.8322	1372.508
0.18793579994	134.93607	1422.3045	1358.0912
0.19024613968	131.84255	1423.2339	1344.3167
0.19258488098	128.6905	1421.5973	1331.1836
0.19495237298	125.51308	1417.432	1318.6831
0.19734896913	122.35448	1410.8322	1306.7998
0.19977502721	119.27255	1401.9424	1295.5131
0.20223090941	116.34169	1390.9486	1284.7982
0.20471698235	113.65611	1378.0675	1274.6273
0.20723361718	111.33318	1363.5356	1264.9703
0.2097811896	109.51654	1347.5989	1255.7957
0.21236007994	108.37853	1330.5034	1247.071
0.2149706732	108.12103	1312.4874	1238.7634
0.21761335911	108.97368	1293.7753	1230.8403
0.22028853218	111.18818	1274.5736	1223.2696
0.2229965918	115.02702	1255.0683	1216.0198
0.22573794224	120.74572	1235.4233	1209.0609
0.22851299275	128.56795	1215.7806	1202.3638
0.23132215763	138.65495	1196.2611	1195.9011
0.23416585625	151.07246	1176.9654	1189.647
0.23704451313	165.76112	1157.9759	1183.5774
0.23995855802	182.51757	1139.3587	1177.6697
0.24290842597	200.99333	1121.1651	1171.9034
0.24589455736	220.71525	1103.4339	1166.2598
0.24891739796	241.12632	1086.1931	1160.7217
0.25197739908	261.63975	1069.4615	1155.2739
0.25507501751	281.69553	1053.2502	1149.9029
0.25821071571	300.8085	1037.5642	1144.5966
0.2613849618	318.60017	1022.4031	1139.3448
0.26459822966	334.81151	1007.7625	1134.1387
0.26785099898	349.29887	993.63473	1128.9706
0.27114375538	362.01795	980.0095	1123.8344
0.27447699042	373.00153	966.87467	1118.7253
0.27785120172	382.33585	954.21667	1113.6393
0.281266893	390.13908	942.02094	1108.5737
0.28472457419	396.54332	930.27226	1103.5265
0.28822476148	401.68077	918.95507	1098.4968
0.29176797742	405.67352	908.05366	1093.4843
0.29535475095	408.62608	897.55236	1088.4895
0.29898561755	410.61985	887.43553	1083.5135
0.30266111926	411.70814	877.68838	1078.5579
0.30638180479	411.91087	868.29572	1073.625
0.3101482296	411.20748	859.24325	1068.7174
0.31396095597	409.52654	850.51708	1063.8383
0.3178205531	406.72958	842.10379	1058.9912
0.32172759718	402.58625	833.99049	1054.1802
0.32568267148	396.73725	826.16485	1049.4096
0.32968636646	388.64645	818.61503	1044.6842
0.33373927982	377.57854	811.32976	1040.0092
0.33784201662	362.8433	804.29826	1035.3901
0.34199518934	345.8431	797.51028	1030.833
0.346199418	345.20435	790.95605	1026.3443
0.35045533025	507.64564	784.62629	1021.9309
0.35476356145	1013.3445	778.51218	1017.6002
0.35912475477	940.57	772.60534	1013.3602
0.36353956128	794.18738	766.89782	1009.2193
0.36800864006	716.16391	761.38207	1005.1866
0.37253265829	673.85262	756.05095	1001.2716
0.37711229137	649.71685	750.89767	997.48472
0.38174822297	635.9004	745.91581	993.83654
0.38644114518	628.61659	741.09928	990.33837
0.39119175861	625.89696	736.44232	987.00187
0.39600077247	626.66664	731.93948	983.83896
0.40086890468	630.33179	727.5856	980.86163
0.40579688201	636.58086	723.3758	978.08161
0.41078544014	645.28261	719.30546	975.50997
0.41583532382	656.43156	715.37024	973.15657
0.42094728691	670.11788	711.56601	971.02935
0.4261220926	686.51067	707.8889	969.13351
0.43136051341	705.8483	704.33525	967.47042
0.43666333137	728.43207	700.90161	966.03644
0.44203133815	754.62026	697.58475	964.82159
0.44746533512	784.81958	694.38162	963.80818
0.45296613351	819.47053	691.28936	962.96953
0.45853455454	859.02238	688.30531	962.26895
0.46417142949	903.89186	685.42695	961.65925
0.4698775999	954.39877	682.65195	961.08302
0.47565391762	1010.6715	679.97814	960.47386
0.481501245	1072.5177	677.4035	959.75893
0.48742045498	1139.2625	674.92617	958.86259
0.49341243122	1209.5722	672.54442	957.7112
0.49947806825	1281.3034	670.25667	956.2384
0.50561827162	1351.4463	668.06147	954.39045
0.51183395797	1416.247	665.95751	952.13075
0.51812605524	1471.5718	663.94358	949.44298
0.52449550276	1513.5065	662.01863	946.33219
0.53094325143	1539.0625	660.1817	942.82398
0.53747026382	1546.7692	658.43193	938.96176
0.54407751433	1536.9338	656.7686	934.80275
0.55076598935	1511.4781	655.19105	930.41323
0.55753668739	1473.4376	653.69874	925.86384
0.56439061925	1426.3282	652.29121	921.22534
0.57132880813	1373.5809	650.96807	916.5652
0.57835228982	1318.1644	649.72901	911.94511
0.58546211285	1262.4104	648.57377	907.41943
0.59265933864	1207.9981	647.50214	903.03448
0.59994504165	1156.0315	646.51396	898.82838
0.60732030955	1107.156	645.6091	894.83137
0.61478624338	1061.6774	644.78743	891.06631
0.62234395772	1019.6653	644.04881	887.54941
0.62999458085	981.03501	643.39312	884.29095
0.63773925492	945.60791	642.82019	881.29591
0.64557913612	913.15412	642.32977	878.56462
0.65351539485	883.42107	641.9216	876.09328
0.66154921591	856.15184	641.59528	873.87439
0.66968179866	831.09641	641.35033	871.89712
0.67791435719	808.01779	641.18615	870.14762
0.68624812053	786.69499	641.10198	868.60928
0.69468433282	766.9238	641.0969	867.26296
0.70322425349	748.51614	641.1698	866.0872
0.71186915744	731.29852	641.31939	865.05849
0.72062033526	715.10986	641.54414	864.15148
0.72947909341	699.7988	641.84232	863.33927
0.73844675438	685.22043	642.21195	862.59374
0.74752465696	671.23232	642.65079	861.88588
0.75671415637	657.68946	643.15638	861.18615
0.76601662449	644.43738	643.726	860.46496
0.77543345008	631.30237	644.35669	859.69302
0.78496603896	618.07664	645.04525	858.84184
0.79461581423	604.4943	645.78828	857.88414
0.8043842165	590.19073	646.58217	856.79428
0.81427270407	574.62918	647.42314	855.54861
0.82428275319	556.96083	648.30727	854.12587
0.83441585823	535.74445	649.23052	852.50744
0.84467353196	508.38874	650.18879	850.67756
0.85505730572	470.50039	651.17796	848.62348
0.8655687297	424.53172	652.19391	846.33556
0.87620937313	570.56747	653.23262	843.80729
0.88698082453	870.36315	654.29018	841.03523
0.89788469197	766.13366	655.3629	838.0189
0.90892260325	697.48244	656.44733	834.76064
0.92009620621	657.20049	657.54036	831.26546
0.93140716895	630.22805	658.6393	827.54075
0.94285718006	610.16625	659.74197	823.59615
0.9544479489	594.08031	660.84678	819.44332
0.96618120583	580.46908	661.95285	815.09588
0.97805870249	568.49293	663.0601	810.56986
0.99008221206	557.64912	664.16943	805.8808
1.0022535295	547.62159	665.28283	801.00195
1.0145744719	538.20614	666.40354	796.028
1.0270468785	529.27107	667.53626	790.94091
1.0396726115	520.73614	668.68734	785.7569
1.0524535556	512.56187	669.86505	780.49508
1.0653916189	504.74519	671.07981	775.17414
1.0784887329	497.31975	672.34458	769.81251
1.0917468528	490.36013	673.67517	764.42829
1.105167958	483.98975	675.09075	759.03923
1.1187540521	478.39272	676.61433	753.66265
1.1325071632	473.82989	678.27336	748.31534
1.1464293446	470.65889	680.10049	743.01352
1.1605226748	469.35746	682.13435	737.77279
1.1747892576	470.5466	684.42042	732.60803
1.189231223	475.00667	687.01204	727.53341
1.2038507268	483.67288	689.97122	722.56232
1.2186499518	497.58795	693.36928	717.70731
1.2336311071	517.78216	697.28693	712.98006
1.2487964294	545.05332	701.81303	708.39135
1.2641481826	579.64716	707.04138	703.95101
1.2796886586	620.90501	713.06388	699.66788
1.2954201773	667.03515	719.95845	695.54973
1.3113450874	715.20391	727.77003	691.60327
1.3274657662	762.04023	736.48541	687.83406
1.3437846204	804.40769	746.01319	684.24648
1.3603040862	840.1011	756.21682	680.84364
1.3770266297	868.16434	767.11374	677.62741
1.3939547474	888.77183	776.4324	674.59831
1.4110909665	902.84156	774.59778	671.75553
1.4284378453	911.60225	774.58755	669.09684
1.4459979734	916.25646	771.66111	666.61859
1.4637739724	917.78412	764.00405	664.31563
1.4817684959	916.90208	751.79447	662.18127
1.4999842305	914.37252	735.93492	660.20714
1.5184238954	913.21699	717.65276	658.38314
1.5370902435	935.4811	698.17504	656.69741
1.5559860615	1056.4263	678.5097	655.1363
1.5751141704	1052.9788	659.36094	653.68453
1.5944774256	994.13919	641.14591	652.32536
1.614078718	962.12979	624.06011	651.04085
1.6339209737	930.22913	608.15173	649.8122
1.6540071551	894.97903	593.38589	648.62014
1.6743402607	848.69509	579.69475	647.44526
1.694923326	776.88726	567.01934	646.26845
1.7157594238	674.41995	555.3551	645.07131
1.7368516648	624.49752	544.82296	643.8365
1.7582031978	667.78344	535.80651	642.54817
1.7798172102	699.74427	529.22153	641.19225
1.8016969289	700.19993	526.93067	639.75678
1.8238456202	682.01025	531.68965	638.23209
1.8462665906	654.01402	544.02892	636.61098
1.8689631874	620.9902	556.04966	634.88876
1.8919387989	585.69267	557.53118	633.06325
1.9151968551	550.14575	549.39452	631.13464
1.9387408281	515.64471	537.77431	629.10534
1.9625742329	483.22226	526.23135	626.97971
1.9867006273	453.61863	515.86363	624.76374
2.0111236133	427.33233	506.78848	622.4647
2.035846837	404.65223	498.8559	620.09068
2.0608739891	385.68822	491.88223	617.6502
2.086208806	370.40268	485.71026	615.15169
2.1118550698	358.64237	480.21717	612.60298
2.1378166093	350.16914	475.30921	610.01074
2.1640973002	344.68801	470.91442	607.37992
2.190701066	341.87154	466.97647	604.71306
2.2176318782	341.37963	463.44987	602.00969
2.2448937573	342.87501	460.29659	599.26558
2.2724907732	346.03428	457.4842	596.47207
2.3004270458	350.55544	454.98664	593.6154
2.3287067457	356.16214	452.7915	590.67616
2.3573340948	362.60548	450.92908	587.62893
2.3863133666	369.66364	449.59722	584.44223
2.4156488876	377.13993	450.04891	581.07894
2.4453450372	384.85937	524.42558	577.49722
2.4754062486	392.66417	441.93337	573.6522
2.5058370097	400.40825	443.5184	569.49816
2.5366418635	407.95115	447.26213	564.99151
2.5678254086	415.15171	452.3557	560.09412
2.5993923006	421.86218	457.25071	554.77716
2.6313472519	427.92391	460.87175	549.0257
2.663695033	433.16653	462.64197	542.84498
2.6964404732	437.41364	461.93683	536.27102
2.7295884609	440.49993	458.51255	529.39143
2.7631439447	442.30866	453.77171	522.38938
2.7971119342	442.84852	450.37038	515.62971
2.8314975002	442.42338	450.00633	509.67588
2.8663057762	442.0929	452.53774	503.47886
2.9015419587	445.4195	456.69694	489.66563
2.937211308	469.47776	461.2409	473.88402
2.9733191492	647.62076	466.14224	462.53968
3.0098708727	391.02228	468.48929	453.35897
3.0468719353	359.1967	471.23053	445.31463
3.0843278607	347.5027	472.84839	438.19547
3.1222442409	336.96753	472.94828	431.97151
3.1606267361	326.83532	470.72206	426.61833
3.1994810766	317.30917	463.18608	422.07887
3.2388130627	308.53542	465.71673	418.26565
3.2786285664	300.53879	480.04415	415.0742
3.3189335316	293.36832	483.5173	412.39693
3.3597339753	287.84109	489.49787	410.13342
3.4010359887	288.74155	491.65171	408.1963
3.4428457376	305.07778	492.28323	406.51347
3.4851694637	317.75576	491.71463	405.02785
3.5280134856	316.43676	490.05119	403.69567
3.5713841992	312.67833	487.04934	402.4841
3.6152880794	309.86527	481.2053	401.36883
3.6597316805	308.1411	470.25703	400.33167
3.7047216374	307.22965	456.89378	399.35849
3.7502646666	306.88159	446.31223	398.43742
3.7963675672	306.90907	438.34945	397.55745
3.8430372217	307.16778	431.35535	396.70735
3.8902805975	307.53649	424.6079	395.87507
3.9381047474	307.89463	418.03368	395.04777
3.986516811	308.08421	411.84043	394.21264
4.0355240157	307.84718	406.39028	393.35899
4.0851336777	306.94334	402.57223	392.48205
4.1353532031	306.14276	409.46098	391.58879
4.1861900892	307.46298	386.74352	390.70058
4.2376519252	313.11683	382.65934	389.81166
4.2897463939	326.21783	380.14514	388.61548
4.3424812724	343.96352	377.94816	386.15052
4.3958644334	355.89887	376.21527	382.6469
4.4499038463	358.22553	374.66031	379.01126
4.5046075786	352.85883	372.14062	374.54678
4.559983797	344.04721	366.07015	371.9727
4.6160407686	333.78763	352.95759	370.59263
4.6727868618	321.11048	332.07742	369.31434
4.7302305484	301.65124	308.63918	371.51227
4.788380404	265.29589	289.20622	353.01712
4.8472451096	263.85496	276.15689	343.54963
4.9068334531	289.02382	268.58541	342.07824
4.9671543304	296.99411	264.89151	347.9249
5.0282167467	298.71084	263.81997	355.48908
5.0900298179	300.71656	264.53927	362.71067
5.1526027719	306.88098	266.50824	367.79699
5.2159449502	315.31731	269.36155	357.14025
5.2800658091	308.76577	272.83665	341.88158
5.344974921	294.261	276.72533	334.26798
5.4106819762	286.47244	280.83734	329.4346
5.4771967839	283.28524	284.97257	325.46023
5.544529274	282.20714	288.90799	322.16033
5.6126894986	282.28699	292.4153	319.58639
5.6816876331	283.50837	295.32916	317.66328
5.7515339781	281.45368	297.67609	316.20986
5.822238961	286.19266	299.87082	315.01513
5.8938131372	290.74297	303.11334	313.89531
5.9662671918	297.10484	310.63161	312.72834
6.0396119415	305.48926	314.91619	311.47081
6.1138583357	314.0174	279.05478	310.16226
6.1890174585	316.17935	278.31102	308.91937
6.2651005305	304.98785	280.07604	307.91933
6.3421189099	286.62238	281.45926	307.37123
6.4200840946	272.36248	282.60292	307.47694
6.499007724	264.42227	283.61292	308.38156
6.5789015804	260.48737	284.49437	310.09944
6.6597775911	258.47194	285.19157	312.35973
6.74164783	257.1984	285.61124	314.26521
6.8245245193	256.08045	285.63416	313.84751
6.9084200316	254.84407	285.12356	308.7192
6.9933468914	253.378	283.93561	299.29289
7.0793177775	251.67136	281.93762	289.67735
7.1663455242	249.80227	279.04127	282.77434
7.2544431239	247.94172	275.27309	278.50579
7.3436237284	246.32374	271.01094	275.86437
7.4339006514	245.15418	268.15067	274.10175
7.5252873702	244.51315	269.31833	272.83027
7.6177975278	244.34465	269.84867	271.87606
7.7114449349	244.52972	260.30643	271.16416
7.806243572	244.95055	252.28275	270.659
7.9022075914	245.49929	254.43284	270.33898
7.9993513194	246.07135	253.6196	270.18778
8.0976892585	246.57519	257.90771	270.19248
8.1972360895	246.94312	258.13934	270.34391
8.2980066734	247.13359	260.34692	270.63682
8.4000160542	247.13237	240.19717	271.06869
8.5032794608	246.95645	228.30271	271.63646
8.6078123091	246.66007	222.81789	272.3315
8.7136302047	246.34358	218.48261	273.1344
8.820748945	246.18096	215.9938	274.0124
8.9291845216	246.57302	215.47618	274.92277
9.0389531227	248.83826	216.49921	275.82431
9.1500711354	250.5381	218.46634	276.69384
9.2625551485	246.73506	220.85768	277.53116
9.3764219544	248.54349	223.33146	278.29874
9.4916885522	250.53661	225.74605	278.65923
9.6083721499	252.74678	228.11824	277.33765
9.726490167	260.6141	230.48811	271.9144
9.8460602371	262.75971	232.61039	262.23868
9.9671002106	255.29578	233.36874	253.15387
10.089628158	239.79792	231.11761	247.78006
10.21366237	220.67983	227.6407	245.32326
10.339221364	205.1032	226.1396	244.38041
10.466323886	195.69083	226.01249	244.09543
10.594988908	190.75663	226.06629	244.14259
10.725235641	188.56073	225.91284	244.62999
10.857083528	188.11665	225.58434	246.21623
10.990552253	188.97886	225.24363	250.43255
11.125661741	190.90962	225.07103	249.33666
11.262432162	193.61639	225.22655	250.14192
11.400883934	196.66744	225.83776	246.97347
11.541037727	199.58036	226.99211	242.1737
11.682914465	201.95217	228.72554	238.30926
11.826535326	203.5312	231.0064	236.25154
11.971921754	204.23223	233.71825	235.68764
12.119095452	204.12944	236.65171	235.68623
12.268078391	203.43945	239.52303	235.51703
12.418892813	202.48513	242.02772	234.97365
12.571561233	201.63493	243.85378	234.28219
12.726106442	201.22937	244.31834	233.71792
12.882551512	201.51604	241.46758	233.41521
13.040919799	202.60958	234.82613	233.42496
13.201234946	204.48182	229.27007	233.76849
13.363520885	206.97717	226.4021	234.43671
13.527801843	209.84702	224.75128	235.37491
13.694102347	212.79833	223.06835	236.48012
13.862447223	215.55584	221.54072	237.61796
14.032861602	217.92992	221.74297	238.62945
14.205370926	219.84733	226.05229	239.2965
14.380000949	221.27457	222.53275	239.30239
14.55677774	222.27623	221.16538	238.28617
14.735727691	223.64176	220.39941	236.07531
14.916877516	225.96357	219.88958	232.96862
15.100254259	229.43189	219.86845	229.66547
15.285885296	234.33024	219.91451	226.78856
15.47379834	238.08212	219.63117	224.55766
15.664021445	226.08356	219.16127	222.85938
15.856583007	206.89896	218.94544	221.4456
16.051511774	207.08401	219.32	220.06639
16.248836848	208.66727	220.42801	218.54687
16.448587686	208.58412	222.19457	216.85413
16.650794109	208.04362	224.36236	215.1337
16.855486303	207.42759	226.55765	213.65069
17.062694828	207.25	228.29319	212.64709
17.272450617	207.90159	228.93599	212.23248
17.484784984	209.22519	227.85804	212.38227
17.699729628	210.75414	224.88024	213.00192
17.917316638	212.00152	220.64197	213.99315
18.137578497	212.64845	216.34161	215.30252
18.360548087	212.61784	212.93061	216.96518
18.586258697	212.00151	210.61533	219.08065
18.81474402	210.91765	209.10472	221.14557
19.046038169	209.47201	208.04131	219.76833
19.280175672	207.88046	207.18832	220.21899
19.517191483	206.50425	206.43854	219.68214
19.757120986	205.61315	205.78114	219.08732
20	205.18339	205.25726	218.27821
