# Supplementary material for: Interactions and Cold Collisions of AlF in the Ground and Excited Electronic States with He
Source: J Phys Chem A. 2025 Sep 2;129(36):8239–50. doi: 10.1021/acs.jpca.5c02533 (PMC12434673; doi:10.1021/acs.jpca.5c02533)
Supplement: Supplementary file 1 [file jp5c02533_si_001.zip › a3PiHeinelcs.txt]

1.01E-04	5523.9	604.416	2401.31	0.0001	4176.6655893266	460.866816518871	1830.44006409833
1.02E-04	5489.44	600.728	2386.64	0.00011297959146728	4079.52414509859	450.572177812081	1789.48809049626
1.04E-04	5455.18	597.063	2372.07	0.000127643880881134	3979.44252371942	439.976099400619	1747.33467252679
1.05E-04	5421.13	593.421	2357.59	0.000144211535152487	3876.69779467677	429.109436332656	1704.10217760108
1.06E-04	5387.29	589.801	2343.2	0.000162929603263972	3771.58709825244	418.005231119299	1659.92164811128
1.08E-04	5353.64	586.203	2328.89	0.000184077200146896	3664.42365719815	406.698280933672	1614.93107926426
1.09E-04	5320.21	582.627	2314.67	0.00020796966871037	3555.53262009861	395.224686297994	1569.27362293569
1.10E-04	5286.97	579.073	2300.54	0.000234963282084831	3445.24685323486	383.621393754702	1523.09576713605
1.12E-04	5253.93	575.541	2286.5	0.000265460556197554	3333.90279099329	371.925744294667	1476.54553778541
1.13E-04	5221.1	572.03	2272.54	0.000299916251898765	3221.83644157179	360.175037922271	1429.77076391857
1.14E-04	5188.46	568.541	2258.67	0.000338844156139203	3109.37962779863	348.406122962184	1382.91744033993
1.16E-04	5156.01	565.074	2244.88	0.000382824743316823	2996.85652640235	336.655016959719	1336.12821473431
1.17E-04	5123.77	561.627	2231.18	0.000432513831035009	2884.58055602793	324.956564590504	1289.54102049318
1.19E-04	5091.71	558.202	2217.56	0.000488652359342834	2772.85165472896	313.344136892038	1243.2878720925
1.20E-04	5059.85	554.798	2204.02	0.000552077439280757	2661.95397905572	301.849375132382	1197.49383583616
1.22E-04	5028.19	551.414	2190.57	0.000623734835482419	2552.1540463135	290.501981477114	1152.27618409082
1.23E-04	4996.71	548.052	2177.2	0.000704693068967147	2443.69932800039	279.329557211078	1107.74373539919
1.25E-04	4965.42	544.71	2163.91	0.000796159350417318	2336.81728717074	268.357487747889	1063.99637658402
1.26E-04	4934.32	541.388	2150.7	0.000899497581530035	2231.71483820112	257.608872276932	1021.12475717494
1.28E-04	4903.41	538.087	2137.58	0.00101624869287069	2128.57819659743	247.104494891746	979.210142134075
1.29E-04	4872.68	534.806	2124.53	0.00114815362149688	2027.5730801225	236.862833527106	938.324406340397
1.31E-04	4842.14	531.546	2111.56	0.00129717927098396	1928.84522012629	226.900102978168	898.530153457324
1.32E-04	4811.78	528.305	2098.68	0.00146554784095591	1832.5211420682	217.230328577871	859.880942156149
1.34E-04	4781.61	525.084	2085.87	0.00165576996346953	1738.70917540025	207.865447666857	822.421603711419
1.36E-04	4751.62	521.883	2073.14	0.0018706821403658	1647.50065449084	198.815436767842	786.188636490223
1.37E-04	4721.8	518.701	2060.49	0.00211348903983665	1558.97127404658	190.088463409413	751.210664850499
1.39E-04	4692.17	515.54	2047.92	0.00238781128291318	1473.18256457631	181.691062901302	717.50895254169
1.41E-04	4662.71	512.397	2035.42	0.00269773943244492	1390.18345550275	173.628342099573	685.097963860578
1.43E-04	4633.43	509.274	2023	0.00304789498962798	1310.01189491351	165.904214332433	653.985969422488
1.44E-04	4604.33	506.17	2010.66	0.00344349930763338	1232.69649508255	158.521672130202	624.175697241416
1.46E-04	4575.4	503.085	1998.39	0.00389045144994281	1158.25817156734	151.48310697868	595.66503348735
1.48E-04	4546.65	500.019	1986.2	0.00439541615437824	1086.71174103424	144.790687327294	568.447779990249
1.50E-04	4518.07	496.972	1974.08	0.00496592321450336	1018.06743949214	138.446806069884	542.514475674333
1.52E-04	4489.66	493.943	1962.04	0.0056104797603247	952.332319541661	132.454604063048	517.853284004908
1.53E-04	4461.42	490.933	1950.07	0.00633869711256927	889.511485375048	126.818563134785	494.450934948358
1.55E-04	4433.35	487.942	1938.17	0.00716143410212902	829.609133462575	121.545136201546	472.293685605365
1.57E-04	4405.45	484.969	1926.35	0.00809095899178382	772.62939584849	116.643341050687	451.368230497002
1.59E-04	4377.72	482.014	1914.6	0.0091411324147025	718.577047168388	112.125191088804	431.662459996779
1.61E-04	4350.15	479.077	1902.92	0.010327614057614	667.458247299728	108.005783464051	413.165949766744
1.63E-04	4322.75	476.159	1891.31	0.0116680961706096	619.281629543847	104.302835514515	395.870077007352
1.65E-04	4295.52	473.258	1879.78	0.0131825673855641	574.060117681751	101.035482429914	379.767689727542
1.67E-04	4268.44	470.375	1868.31	0.0148936107771092	531.813686921923	98.2222422780876	364.852262857982
1.69E-04	4241.53	467.51	1856.92	0.0168267406107047	492.572699390515	95.8782158974696	351.11642065859
1.71E-04	4214.79	464.663	1845.59	0.019010782799233	456.380476606468	94.0117842203061	338.549608397309
1.73E-04	4188.2	461.833	1834.34	0.0214783047413053	423.292830336735	92.6212362522877	327.134665595252
1.75E-04	4161.77	459.02	1823.15	0.0242661009508241	393.372053357766	91.6918479025834	316.843227666496
1.78E-04	4135.5	456.225	1812.04	0.0274157417192788	366.673920789745	91.1939018526303	307.630312892587
1.80E-04	4109.38	453.447	1800.99	0.0309741929921658	343.228486182336	91.0820006555587	299.429015355785
1.82E-04	4083.43	450.686	1790.01	0.0349945167028357	323.018036930449	91.2958254017392	292.146666885002
1.84E-04	4057.62	447.942	1779.09	0.0395366620068128	305.957319917865	91.7622894760155	285.663905879008
1.86E-04	4031.98	445.215	1768.25	0.0446683592150963	291.881204169416	92.3988734787409	279.837694687507
1.89E-04	4006.49	442.505	1757.47	0.0504661297563528	280.543241797049	93.1178130774339	274.50853832051
1.91E-04	3981.14	439.811	1746.75	0.0570164272280747	271.625816378469	93.8307323059579	269.511183655586
1.93E-04	3955.96	437.134	1736.11	0.0644169265515177	264.759775560892	94.4532597052221	264.687182831787
1.96E-04	3930.92	434.474	1725.52	0.0727779804536824	259.549528161598	94.9091482240371	259.897146535664
1.98E-04	3906.03	431.83	1715.01	0.0822242649947071	255.598973963804	95.1334763718735	255.030487622017
2.01E-04	3881.29	429.202	1704.56	0.0928966386779936	252.53424834294	95.0746592380948	250.011013129614
2.03E-04	3856.7	426.59	1694.17	0.104954242865232	250.020680989129	94.6952206828973	244.797710513156
2.06E-04	3832.26	423.995	1683.84	0.118576874816716	247.773046668507	93.9715049357265	239.38117094935
2.08E-04	3807.96	421.415	1673.58	0.133967668742593	245.559646082862	92.8926599042842	233.776945400927
2.11E-04	3783.81	418.851	1663.39	0.151356124843621	243.201677776641	91.4592609887336	228.017508984087
2.13E-04	3759.8	416.303	1653.25	0.171001531509029	240.569630458642	89.6818704563257	222.144393415185
2.16E-04	3735.93	413.771	1643.18	0.193196831701692	237.578128777265	87.5796914510946	216.201589165574
2.19E-04	3712.21	411.255	1633.17	0.2182729911843	234.180065383812	85.1793375936174	210.230746367966
2.21E-04	3688.63	408.753	1623.22	0.246603933723434	230.360281322304	82.5136451514404	204.268214410909
2.24E-04	3665.19	406.268	1613.33	0.278612116862977	226.128776328	79.6204248930098	198.343659024112
2.27E-04	3641.89	403.798	1603.51	0.314774831410131	221.513510715835	76.5410793357187	192.479882521425
2.30E-04	3618.73	401.342	1593.74	0.355631318568985	216.553165609385	73.3190754124188	186.69347662005
2.32E-04	3595.71	398.903	1584.03	0.40179081084894	211.290517203452	69.9983335946053	180.99597399549
2.35E-04	3572.82	396.478	1574.39	0.453941616650203	205.767154091841	66.6216466520622	175.395189395987
2.38E-04	3550.08	394.068	1564.8	0.512861383991365	200.020065562897	63.2292592005964	169.896461807237
2.41E-04	3527.46	391.673	1555.27	0.579428696426881	194.080237986456	59.8577209683755	164.503560157563
2.44E-04	3504.99	389.292	1545.81	0.654636174067275	187.972975714804	56.5390821468075	159.219116501114
2.47E-04	3482.64	386.927	1536.39	0.739605275058237	181.719363100708	53.3004447903343	154.044587378733
2.50E-04	3460.43	384.576	1527.04	0.835603018231247	175.338188254218	50.163836360955	148.979874994501
2.53E-04	3438.35	382.24	1517.75	0.944060876285924	168.847750882395	47.146340835964	144.022823612129
2.56E-04	3416.41	379.918	1508.51	1.06659612123026	162.267197949889	44.2604119028971	139.168822744539
2.59E-04	3394.59	377.61	1499.33	1.2050359403718	155.617269852699	41.5142978829887	134.410703231967
2.63E-04	3372.91	375.317	1490.21	1.36144468246595	148.920524910298	38.9125239274251	129.739031831448
2.66E-04	3351.35	373.037	1481.14	1.53815464030304	142.201229381436	36.4564014958482	125.142833881603
2.69E-04	3329.92	370.772	1472.13	1.73780082874938	135.485182081731	34.1445674073575	120.610740131792
2.72E-04	3308.62	368.521	1463.17	1.96336027683605	128.799794216483	31.9735864464218	116.132568181279
2.76E-04	3287.45	366.284	1454.27	2.21819641980022	122.17470076842	29.9386594792962	111.701349753875
2.79E-04	3266.4	364.061	1445.42	2.50610925303211	115.642937793172	28.034436993954	107.315695646692
2.83E-04	3245.48	361.851	1436.63	2.83139199579938	109.242281210431	26.2558473111132	102.982106815095
2.86E-04	3224.68	359.655	1427.89	3.1988951096914	103.015923199583	24.5987587694153	98.7165229362188
2.90E-04	3204	357.473	1419.21	3.61409862639613	97.011602370773	23.0602792048475	94.5443177122743
2.93E-04	3183.45	355.304	1410.58	4.08319386332692	91.2787846900663	21.6385914585076	90.4982967923407
2.97E-04	3163.02	353.149	1402.01	4.61317574560379	85.8643189612634	20.332390983251	86.6149373409756
3.00E-04	3142.71	351.006	1393.48	5.2119471110508	80.8076902943485	19.1401369123902	82.9297691751322
3.04E-04	3122.53	348.878	1385.01	5.88843655355588	76.1371679252459	18.0593723473277	79.4730707204304
3.08E-04	3102.46	346.762	1376.59	6.65273156201741	71.8677470986409	17.0863031688361	76.2668306657595
3.12E-04	3082.51	344.66	1368.23	7.51622894018205	68.0011071496754	16.215700980793	73.3233943692845
3.15E-04	3062.68	342.57	1359.91	8.49180475036314	64.5272142553759	15.4410836524654	70.6456737591869
3.19E-04	3042.97	340.494	1351.65	9.59400631515934	61.4268977869766	14.7550668930095	68.2284624650408
3.23E-04	3023.37	338.43	1343.44	10.839269140212	58.6747264279683	14.1497744306344	66.0603096900226
3.27E-04	3003.89	336.379	1335.28	12.2461619926505	56.2416856615667	13.6172219078416	64.1254942528129
3.31E-04	2984.53	334.341	1327.17	13.8356637897178	54.0973810650755	13.14962697076	62.4058002924349
3.35E-04	2965.28	332.316	1319.11	15.6314764264095	52.2116784997627	12.7396299160793	60.8819506865056
3.39E-04	2946.14	330.303	1311.1	17.6603782068616	50.5558128828082	12.3804299891441	59.5346669714513
3.44E-04	2927.12	328.303	1303.14	19.9526231496888	49.1030565147411	12.0658526067719	58.3453902600908
3.48E-04	2908.21	326.315	1295.22
3.52E-04	2889.41	324.339	1287.36
3.56E-04	2870.73	322.376	1279.55
3.61E-04	2852.15	320.424	1271.78
3.65E-04	2833.68	318.485	1264.06
3.70E-04	2815.33	316.559	1256.4
3.74E-04	2797.08	314.644	1248.77
3.79E-04	2778.94	312.74	1241.2
3.83E-04	2760.9	310.849	1233.67
3.88E-04	2742.98	308.97	1226.19
3.93E-04	2725.16	307.102	1218.76
3.98E-04	2707.44	305.246	1211.37
4.03E-04	2689.83	303.401	1204.02
4.08E-04	2672.32	301.568	1196.73
4.13E-04	2654.92	299.747	1189.48
4.18E-04	2637.61	297.936	1182.27
4.23E-04	2620.41	296.137	1175.11
4.28E-04	2603.32	294.35	1167.99
4.33E-04	2586.32	292.573	1160.92
4.39E-04	2569.42	290.807	1153.89
4.44E-04	2552.62	289.053	1146.9
4.49E-04	2535.92	287.309	1139.96
4.55E-04	2519.32	285.577	1133.06
4.61E-04	2502.81	283.855	1126.21
4.66E-04	2486.41	282.144	1119.39
4.72E-04	2470.1	280.443	1112.62
4.78E-04	2453.88	278.754	1105.9
4.84E-04	2437.76	277.074	1099.21
4.90E-04	2421.74	275.406	1092.56
4.96E-04	2405.81	273.748	1085.96
5.02E-04	2389.97	272.1	1079.4
5.08E-04	2374.22	270.462	1072.88
5.14E-04	2358.57	268.835	1066.4
5.20E-04	2343.01	267.218	1059.96
5.27E-04	2327.54	265.611	1053.56
5.33E-04	2312.16	264.014	1047.2
5.40E-04	2296.87	262.427	1040.88
5.46E-04	2281.67	260.851	1034.6
5.53E-04	2266.56	259.284	1028.36
5.60E-04	2251.53	257.727	1022.15
5.67E-04	2236.6	256.179	1015.99
5.74E-04	2221.75	254.642	1009.87
5.81E-04	2206.99	253.114	1003.78
5.88E-04	2192.31	251.596	997.731
5.95E-04	2177.72	250.087	991.721
6.03E-04	2163.22	248.588	985.748
6.10E-04	2148.8	247.098	979.812
6.18E-04	2134.46	245.617	973.914
6.25E-04	2120.21	244.146	968.053
6.33E-04	2106.04	242.685	962.229
6.41E-04	2091.95	241.232	956.441
6.48E-04	2077.95	239.789	950.69
6.56E-04	2064.02	238.354	944.974
6.64E-04	2050.18	236.929	939.295
6.73E-04	2036.42	235.513	933.651
6.81E-04	2022.73	234.106	928.043
6.89E-04	2009.13	232.708	922.47
6.98E-04	1995.61	231.318	916.933
7.06E-04	1982.16	229.937	911.43
7.15E-04	1968.79	228.566	905.961
7.24E-04	1955.5	227.202	900.528
7.33E-04	1942.29	225.848	895.128
7.42E-04	1929.15	224.502	889.763
7.51E-04	1916.09	223.164	884.431
7.60E-04	1903.1	221.836	879.133
7.69E-04	1890.19	220.515	873.869
7.79E-04	1877.35	219.203	868.637
7.88E-04	1864.59	217.899	863.439
7.98E-04	1851.9	216.604	858.274
8.08E-04	1839.29	215.317	853.142
8.18E-04	1826.75	214.038	848.041
8.28E-04	1814.28	212.767	842.974
8.38E-04	1801.88	211.504	837.938
8.48E-04	1789.55	210.25	832.934
8.59E-04	1777.29	209.003	827.962
8.69E-04	1765.11	207.764	823.022
8.80E-04	1752.99	206.534	818.113
8.91E-04	1740.95	205.311	813.235
9.02E-04	1728.97	204.096	808.388
9.13E-04	1717.06	202.889	803.572
9.24E-04	1705.22	201.689	798.786
9.36E-04	1693.45	200.497	794.031
9.47E-04	1681.75	199.313	789.306
9.59E-04	1670.11	198.137	784.612
9.70E-04	1658.54	196.968	779.947
9.82E-04	1647.04	195.806	775.312
9.94E-04	1635.6	194.652	770.707
1.01E-03	1624.22	193.506	766.131
1.02E-03	1612.92	192.367	761.584
1.03E-03	1601.67	191.235	757.066
1.04E-03	1590.49	190.11	752.577
1.06E-03	1579.38	188.993	748.117
1.07E-03	1568.33	187.883	743.686
1.08E-03	1557.34	186.78	739.283
1.10E-03	1546.41	185.685	734.908
1.11E-03	1535.55	184.596	730.561
1.12E-03	1524.75	183.515	726.242
1.14E-03	1514.01	182.44	721.951
1.15E-03	1503.33	181.373	717.687
1.17E-03	1492.71	180.312	713.451
1.18E-03	1482.15	179.258	709.242
1.19E-03	1471.66	178.212	705.06
1.21E-03	1461.22	177.172	700.905
1.22E-03	1450.84	176.138	696.777
1.24E-03	1440.52	175.112	692.676
1.25E-03	1430.26	174.092	688.601
1.27E-03	1420.05	173.079	684.552
1.29E-03	1409.91	172.073	680.53
1.30E-03	1399.82	171.073	676.533
1.32E-03	1389.79	170.079	672.563
1.33E-03	1379.82	169.093	668.618
1.35E-03	1369.9	168.112	664.699
1.37E-03	1360.04	167.138	660.805
1.38E-03	1350.23	166.171	656.936
1.40E-03	1340.48	165.21	653.093
1.42E-03	1330.79	164.255	649.275
1.43E-03	1321.15	163.306	645.481
1.45E-03	1311.56	162.364	641.712
1.47E-03	1302.03	161.428	637.968
1.49E-03	1292.55	160.498	634.248
1.51E-03	1283.13	159.575	630.552
1.53E-03	1273.76	158.657	626.881
1.54E-03	1264.44	157.746	623.234
1.56E-03	1255.17	156.841	619.61
1.58E-03	1245.96	155.941	616.01
1.60E-03	1236.8	155.048	612.434
1.62E-03	1227.68	154.161	608.881
1.64E-03	1218.63	153.279	605.352
1.66E-03	1209.62	152.404	601.846
1.68E-03	1200.66	151.534	598.362
1.70E-03	1191.75	150.67	594.902
1.72E-03	1182.89	149.812	591.465
1.74E-03	1174.09	148.96	588.05
1.77E-03	1165.33	148.113	584.658
1.79E-03	1156.62	147.272	581.288
1.81E-03	1147.96	146.437	577.941
1.83E-03	1139.35	145.607	574.615
1.85E-03	1130.78	144.783	571.312
1.88E-03	1122.27	143.965	568.031
1.90E-03	1113.8	143.152	564.771
1.92E-03	1105.38	142.345	561.533
1.95E-03	1097.01	141.543	558.317
1.97E-03	1088.68	140.746	555.122
2.00E-03	1080.4	139.955	551.948
2.02E-03	1072.17	139.17	548.796
2.04E-03	1063.98	138.389	545.664
2.07E-03	1055.84	137.614	542.554
2.10E-03	1047.75	136.845	539.464
2.12E-03	1039.7	136.081	536.395
2.15E-03	1031.69	135.321	533.347
2.17E-03	1023.73	134.568	530.319
2.20E-03	1015.81	133.819	527.312
2.23E-03	1007.94	133.075	524.324
2.25E-03	1000.11	132.337	521.357
2.28E-03	992.33	131.604	518.41
2.31E-03	984.59	130.876	515.483
2.34E-03	976.892	130.153	512.576
2.37E-03	969.238	129.435	509.688
2.40E-03	961.627	128.721	506.82
2.43E-03	954.058	128.013	503.971
2.46E-03	946.531	127.31	501.142
2.49E-03	939.047	126.612	498.332
2.52E-03	931.604	125.919	495.541
2.55E-03	924.203	125.23	492.769
2.58E-03	916.843	124.547	490.016
2.61E-03	909.525	123.868	487.282
2.64E-03	902.247	123.194	484.566
2.68E-03	895.01	122.525	481.87
2.71E-03	887.814	121.86	479.191
2.74E-03	880.658	121.2	476.531
2.78E-03	873.542	120.545	473.89
2.81E-03	866.466	119.895	471.267
2.84E-03	859.429	119.249	468.661
2.88E-03	852.432	118.608	466.074
2.91E-03	845.474	117.971	463.505
2.95E-03	838.555	117.339	460.953
2.99E-03	831.675	116.712	458.419
3.02E-03	824.834	116.089	455.903
3.06E-03	818.031	115.471	453.404
3.10E-03	811.266	114.857	450.923
3.14E-03	804.539	114.248	448.459
3.17E-03	797.85	113.643	446.012
3.21E-03	791.199	113.042	443.583
3.25E-03	784.585	112.446	441.17
3.29E-03	778.009	111.854	438.774
3.33E-03	771.469	111.267	436.396
3.37E-03	764.966	110.684	434.034
3.42E-03	758.5	110.105	431.688
3.46E-03	752.071	109.53	429.359
3.50E-03	745.678	108.96	427.047
3.54E-03	739.321	108.394	424.751
3.59E-03	733	107.832	422.472
3.63E-03	726.715	107.275	420.208
3.68E-03	720.465	106.721	417.961
3.72E-03	714.251	106.172	415.73
3.77E-03	708.073	105.627	413.514
3.81E-03	701.929	105.086	411.315
3.86E-03	695.821	104.549	409.131
3.91E-03	689.747	104.016	406.963
3.96E-03	683.708	103.487	404.811
4.00E-03	677.704	102.963	402.674
4.05E-03	671.733	102.442	400.553
4.10E-03	665.798	101.925	398.447
4.15E-03	659.896	101.413	396.356
4.20E-03	654.028	100.904	394.28
4.26E-03	648.194	100.399	392.22
4.31E-03	642.393	99.8986	390.174
4.36E-03	636.626	99.4016	388.144
4.42E-03	630.892	98.9086	386.128
4.47E-03	625.192	98.4195	384.127
4.52E-03	619.525	97.9342	382.141
4.58E-03	613.89	97.4528	380.169
4.64E-03	608.288	96.9752	378.212
4.69E-03	602.719	96.5014	376.27
4.75E-03	597.183	96.0314	374.341
4.81E-03	591.679	95.5652	372.428
4.87E-03	586.207	95.1028	370.528
4.93E-03	580.767	94.644	368.642
4.99E-03	575.36	94.1891	366.771
5.05E-03	569.984	93.7378	364.913
5.11E-03	564.64	93.2902	363.07
5.18E-03	559.328	92.8463	361.24
5.24E-03	554.047	92.4061	359.424
5.30E-03	548.798	91.9695	357.622
5.37E-03	543.58	91.5365	355.833
5.43E-03	538.394	91.1072	354.058
5.50E-03	533.238	90.6815	352.297
5.57E-03	528.114	90.2593	350.549
5.64E-03	523.02	89.8408	348.814
5.71E-03	517.957	89.4258	347.092
5.78E-03	512.925	89.0143	345.384
5.85E-03	507.924	88.6064	343.689
5.92E-03	502.953	88.202	342.006
5.99E-03	498.013	87.8011	340.337
6.07E-03	493.103	87.4038	338.681
6.14E-03	488.223	87.0099	337.037
6.22E-03	483.373	86.6194	335.407
6.29E-03	478.554	86.2324	333.789
6.37E-03	473.764	85.8489	332.183
6.45E-03	469.005	85.4688	330.59
6.53E-03	464.275	85.0922	329.01
6.61E-03	459.575	84.7189	327.442
6.69E-03	454.905	84.349	325.887
6.77E-03	450.264	83.9826	324.344
6.85E-03	445.653	83.6195	322.813
6.94E-03	441.071	83.2597	321.294
7.02E-03	436.519	82.9034	319.787
7.11E-03	431.996	82.5504	318.293
7.20E-03	427.502	82.2007	316.81
7.29E-03	423.038	81.8543	315.34
7.38E-03	418.602	81.5113	313.881
7.47E-03	414.196	81.1716	312.434
7.56E-03	409.819	80.8351	310.998
7.65E-03	405.471	80.502	309.575
7.75E-03	401.151	80.1721	308.163
7.84E-03	396.861	79.8456	306.762
7.94E-03	392.599	79.5223	305.374
8.03E-03	388.366	79.2022	303.996
8.13E-03	384.162	78.8854	302.63
8.23E-03	379.987	78.5719	301.275
8.33E-03	375.84	78.2616	299.931
8.44E-03	371.721	77.9546	298.599
8.54E-03	367.632	77.6507	297.278
8.65E-03	363.57	77.3501	295.968
8.75E-03	359.538	77.0527	294.669
8.86E-03	355.533	76.7586	293.381
8.97E-03	351.558	76.4676	292.103
9.08E-03	347.61	76.1799	290.837
9.19E-03	343.691	75.8953	289.581
9.30E-03	339.8	75.614	288.337
9.42E-03	335.938	75.3359	287.103
9.53E-03	332.104	75.0609	285.879
9.65E-03	328.298	74.7892	284.666
9.77E-03	324.52	74.5206	283.464
9.89E-03	320.771	74.2552	282.272
1.00E-02	317.05	73.9931	281.091
1.01E-02	313.357	73.7341	279.92
1.03E-02	309.692	73.4783	278.76
1.04E-02	306.055	73.2257	277.609
1.05E-02	302.447	72.9763	276.469
1.06E-02	298.867	72.7301	275.34
1.08E-02	295.315	72.4871	274.22
1.09E-02	291.791	72.2473	273.11
1.10E-02	288.295	72.0107	272.011
1.12E-02	284.828	71.7774	270.922
1.13E-02	281.389	71.5472	269.842
1.15E-02	277.978	71.3203	268.773
1.16E-02	274.595	71.0965	267.713
1.17E-02	271.24	70.8761	266.663
1.19E-02	267.914	70.6588	265.623
1.20E-02	264.616	70.4448	264.593
1.22E-02	261.346	70.2341	263.573
1.23E-02	258.105	70.0267	262.562
1.25E-02	254.891	69.8225	261.561
1.26E-02	251.707	69.6216	260.57
1.28E-02	248.55	69.424	259.588
1.29E-02	245.422	69.2298	258.616
1.31E-02	242.322	69.0388	257.653
1.33E-02	239.251	68.8512	256.7
1.34E-02	236.208	68.667	255.756
1.36E-02	233.193	68.4862	254.822
1.38E-02	230.208	68.3087	253.897
1.39E-02	227.25	68.1347	252.981
1.41E-02	224.322	67.964	252.075
1.43E-02	221.422	67.7969	251.178
1.44E-02	218.551	67.6332	250.291
1.46E-02	215.708	67.473	249.413
1.48E-02	212.894	67.3163	248.544
1.50E-02	210.109	67.1632	247.684
1.52E-02	207.353	67.0137	246.833
1.54E-02	204.626	66.8677	245.992
1.55E-02	201.928	66.7254	245.16
1.57E-02	199.259	66.5867	244.337
1.59E-02	196.619	66.4517	243.524
1.61E-02	194.009	66.3205	242.719
1.63E-02	191.427	66.1929	241.924
1.65E-02	188.875	66.0692	241.137
1.67E-02	186.352	65.9494	240.36
1.69E-02	183.859	65.8333	239.592
1.71E-02	181.395	65.7212	238.834
1.73E-02	178.96	65.6131	238.084
1.76E-02	176.556	65.5089	237.344
1.78E-02	174.18	65.4088	236.612
1.80E-02	171.835	65.3128	235.89
1.82E-02	169.52	65.2209	235.177
1.84E-02	167.234	65.1332	234.473
1.87E-02	164.979	65.0497	233.779
1.89E-02	162.753	64.9706	233.094
1.91E-02	160.558	64.8958	232.417
1.94E-02	158.392	64.8254	231.751
1.96E-02	156.258	64.7595	231.093
1.98E-02	154.153	64.6981	230.445
2.01E-02	152.079	64.6413	229.806
2.03E-02	150.036	64.5892	229.177
2.06E-02	148.023	64.5419	228.556
2.08E-02	146.041	64.4994	227.946
2.11E-02	144.089	64.4618	227.345
2.14E-02	142.169	64.4291	226.753
2.16E-02	140.28	64.4016	226.171
2.19E-02	138.421	64.3791	225.599
2.22E-02	136.594	64.3619	225.036
2.24E-02	134.798	64.3501	224.484
2.27E-02	133.033	64.3436	223.941
2.30E-02	131.3	64.3427	223.407
2.33E-02	129.598	64.3474	222.884
2.35E-02	127.928	64.3578	222.371
2.38E-02	126.289	64.374	221.868
2.41E-02	124.682	64.3962	221.375
2.44E-02	123.107	64.4244	220.893
2.47E-02	121.564	64.4588	220.421
2.50E-02	120.053	64.4994	219.959
2.53E-02	118.574	64.5465	219.508
2.56E-02	117.127	64.6002	219.067
2.60E-02	115.712	64.6605	218.638
2.63E-02	114.33	64.7276	218.219
2.66E-02	112.98	64.8017	217.811
2.69E-02	111.662	64.8829	217.414
2.73E-02	110.377	64.9713	217.029
2.76E-02	109.125	65.0671	216.655
2.79E-02	107.905	65.1705	216.292
2.83E-02	106.717	65.2816	215.941
2.86E-02	105.563	65.4006	215.602
2.90E-02	104.441	65.5276	215.275
2.93E-02	103.353	65.6629	214.96
2.97E-02	102.297	65.8066	214.657
3.01E-02	101.274	65.9589	214.366
3.04E-02	100.284	66.12	214.088
3.08E-02	99.3268	66.29	213.823
3.12E-02	98.403	66.4693	213.571
3.16E-02	97.5122	66.6579	213.331
3.20E-02	96.6545	66.8561	213.106
3.24E-02	95.8299	67.064	212.893
3.27E-02	95.0384	67.282	212.694
3.32E-02	94.2801	67.5102	212.509
3.36E-02	93.5549	67.7489	212.338
3.40E-02	92.8629	67.9982	212.181
3.44E-02	92.2039	68.2585	212.039
3.48E-02	91.5781	68.5299	211.911
3.52E-02	90.9853	68.8127	211.798
3.57E-02	90.4255	69.107	211.7
3.61E-02	89.8988	69.4133	211.618
3.66E-02	89.405	69.7317	211.551
3.70E-02	88.9441	70.0624	211.499
3.75E-02	88.516	70.4058	211.464
3.79E-02	88.1207	70.762	211.445
3.84E-02	87.7581	71.1313	211.441
3.89E-02	87.4282	71.5139	211.455
3.93E-02	87.1307	71.9102	211.485
3.98E-02	86.8657	72.3204	211.532
4.03E-02	86.633	72.7447	211.597
4.08E-02	86.4326	73.1833	211.679
4.13E-02	86.2642	73.6366	211.778
4.18E-02	86.1278	74.1046	211.895
4.23E-02	86.0233	74.5878	212.03
4.28E-02	85.9505	75.0863	212.182
4.34E-02	85.9092	75.6003	212.354
4.39E-02	85.8993	76.13	212.543
4.44E-02	85.9207	76.6757	212.751
4.50E-02	85.9732	77.2374	212.977
4.55E-02	86.0565	77.8155	213.222
4.61E-02	86.1707	78.41	213.486
4.67E-02	86.3153	79.0211	213.769
4.72E-02	86.4904	79.649	214.07
4.78E-02	86.6957	80.2936	214.39
4.84E-02	86.9309	80.9552	214.729
4.90E-02	87.196	81.6337	215.087
4.96E-02	87.4908	82.3292	215.464
5.02E-02	87.815	83.0417	215.858
5.08E-02	88.1684	83.7711	216.272
5.15E-02	88.5509	84.5174	216.703
5.21E-02	88.9624	85.2805	217.153
5.27E-02	89.4025	86.0602	217.62
5.34E-02	89.8712	86.8563	218.104
5.40E-02	90.3684	87.6686	218.606
5.47E-02	90.8938	88.4969	219.124
5.54E-02	91.4473	89.3407	219.658
5.61E-02	92.0289	90.1996	220.208
5.68E-02	92.6383	91.0734	220.773
5.75E-02	93.2756	91.9613	221.352
5.82E-02	93.9407	92.8629	221.945
5.89E-02	94.6335	93.7775	222.55
5.96E-02	95.354	94.7044	223.168
6.03E-02	96.1023	95.6428	223.798
6.11E-02	96.8784	96.592	224.437
6.18E-02	97.6824	97.5509	225.086
6.26E-02	98.5145	98.5185	225.744
6.33E-02	99.3748	99.4939	226.408
6.41E-02	100.264	100.476	227.079
6.49E-02	101.181	101.463	227.755
6.57E-02	102.128	102.454	228.434
6.65E-02	103.104	103.448	229.116
6.73E-02	104.111	104.443	229.798
6.82E-02	105.148	105.438	230.481
6.90E-02	106.216	106.431	231.162
6.99E-02	107.317	107.42	231.84
7.07E-02	108.45	108.405	232.513
7.16E-02	109.618	109.382	233.181
7.25E-02	110.821	110.35	233.842
7.34E-02	112.06	111.308	234.494
7.43E-02	113.336	112.253	235.137
7.52E-02	114.652	113.183	235.769
7.61E-02	116.009	114.097	236.389
7.70E-02	117.409	114.993	236.996
7.80E-02	118.854	115.868	237.589
7.89E-02	120.346	116.722	238.167
7.99E-02	121.889	117.551	238.731
8.09E-02	123.484	118.354	239.278
8.19E-02	125.135	119.129	239.809
8.29E-02	126.845	119.875	240.324
8.39E-02	128.618	120.589	240.823
8.49E-02	130.458	121.271	241.307
8.60E-02	132.37	121.918	241.776
8.70E-02	134.358	122.529	242.23
8.81E-02	136.428	123.103	242.672
8.92E-02	138.586	123.639	243.103
9.03E-02	140.837	124.135	243.525
9.14E-02	143.189	124.591	243.941
9.25E-02	145.65	125.005	244.352
9.37E-02	148.226	125.378	244.762
9.48E-02	150.928	125.708	245.176
9.60E-02	153.765	125.996	245.596
9.72E-02	156.747	126.24	246.027
9.83E-02	159.885	126.442	246.475
9.96E-02	163.191	126.601	246.944
1.01E-01	166.678	126.717	247.441
1.02E-01	170.359	126.79	247.972
0.1032759115	174.251	126.822	248.544
0.104545507	178.368	126.813	249.164
0.1058307099	182.726	126.764	249.84
0.1071317121	187.344	126.675	250.579
0.1084487079	192.24	126.547	251.389
0.1097818938	197.432	126.382	252.28
0.1111314689	202.941	126.182	253.257
0.1124976346	208.785	125.946	254.33
0.1138805949	214.985	125.677	255.504
0.1152805563	221.56	125.376	256.785
0.1166977278	228.527	125.044	258.176
0.1181323208	235.902	124.683	259.679
0.1195845497	243.698	124.295	261.29
0.1210546312	251.926	123.881	263.004
0.1225427847	260.589	123.442	264.808
0.1240492325	269.684	122.98	266.686
0.1255741994	279.201	122.498	268.611
0.127117913	289.119	121.995	270.553
0.1286806039	299.404	121.474	272.47
0.1302625054	310.009	120.937	274.315
0.1318638535	320.871	120.384	276.035
0.1334848874	331.908	119.818	277.573
0.1351258491	343.023	119.239	278.869
0.1367869835	354.098	118.648	279.869
0.1384685386	364.999	118.048	280.523
0.1401707654	375.575	117.438	280.792
0.1418939182	385.669	116.821	280.65
0.143638254	395.113	116.196	280.085
0.1454040335	403.743	115.566	279.099
0.14719152	411.403	114.93	277.707
0.1490009806	417.955	114.29	275.934
0.1508326853	423.281	113.646	273.813
0.1526869076	427.298	112.998	271.381
0.1545639242	429.953	112.348	268.677
0.1564640155	431.236	111.694	265.74
0.1583874651	431.167	111.038	262.61
0.1603345601	429.806	110.38	259.321
0.1623055912	427.238	109.72	255.909
0.1643008526	423.575	109.057	252.404
0.1663206423	418.943	108.392	248.834
0.1683652617	413.48	107.724	245.226
0.1704350162	407.324	107.053	241.602
0.1725302146	400.613	106.378	237.984
0.1746511698	393.478	105.699	234.387
0.1767981984	386.04	105.016	230.829
0.1789716209	378.408	104.328	227.32
0.1811717619	370.677	103.634	223.871
0.1833989497	362.928	102.934	220.489
0.1856535168	355.232	102.226	217.18
0.1879357999	347.645	101.511	213.947
0.1902461397	340.212	100.787	210.793
0.192584881	332.969	100.053	207.718
0.194952373	325.942	99.3095	204.721
0.1973489691	319.152	98.5552	201.801
0.1997750272	312.611	97.7896	198.955
0.2022309094	306.327	97.012	196.181
0.2047169823	300.304	96.2221	193.475
0.2072336172	294.542	95.4193	190.835
0.2097811896	289.039	94.6035	188.256
0.2123600799	283.789	93.7745	185.735
0.2149706732	278.788	92.932	183.269
0.2176133591	274.027	92.0763	180.854
0.2202885322	269.499	91.2075	178.488
0.2229965918	265.194	90.3258	176.167
0.2257379422	261.105	89.4317	173.89
0.2285129928	257.221	88.5257	171.655
0.2313221576	253.534	87.6085	169.459
0.2341658562	250.034	86.6808	167.301
0.2370445131	246.714	85.7436	165.18
0.239958558	243.564	84.7979	163.095
0.242908426	240.576	83.8446	161.046
0.2458945574	237.742	82.885	159.032
0.248917398	235.054	81.9202	157.053
0.2519773991	232.505	80.9515	155.111
0.2550750175	230.089	79.9802	153.204
0.2582107157	227.798	79.0076	151.334
0.2613849618	225.626	78.0351	149.501
0.2645982297	223.567	77.0639	147.706
0.267850999	221.616	76.0955	145.951
0.2711437554	219.766	75.131	144.236
0.2744769904	218.014	74.172	142.563
0.2778512017	216.353	73.2195	140.932
0.281266893	214.779	72.2749	139.346
0.2847245742	213.288	71.3393	137.805
0.2882247615	211.875	70.4139	136.312
0.2917679774	210.537	69.4999	134.867
0.295354751	209.269	68.5983	133.472
0.2989856175	208.07	67.7102	132.129
0.3026611193	206.931	66.8366	130.84
0.3063818048	205.853	65.9785	129.606
0.3101482296	204.832	65.1368	128.429
0.313960956	203.865	64.3125	127.311
0.3178205531	202.948	63.5064	126.254
0.3217275972	202.078	62.7196	125.26
0.3256826715	201.253	61.9529	124.332
0.3296863665	200.47	61.2072	123.472
0.3337392798	199.726	60.4835	122.683
0.3378420166	199.019	59.7826	121.968
0.3419951893	198.347	59.1055	121.33
0.346199418	197.705	58.4534	120.773
0.3504553303	197.093	57.8271	120.3
0.3547635615	196.508	57.2277	119.915
0.3591247548	195.948	56.6565	119.622
0.3635395613	195.41	56.1145	119.428
0.3680086401	194.892	55.6031	119.336
0.3725326583	194.392	55.1235	119.353
0.3771122914	193.908	54.677	119.484
0.381748223	193.437	54.265	119.736
0.3864411452	192.978	53.8889	120.115
0.3911917586	192.529	53.5499	120.628
0.3960007725	192.088	53.2494	121.283
0.4008689047	191.652	52.9884	122.085
0.405796882	191.22	52.7678	123.043
0.4107854401	190.79	52.5882	124.16
0.4158353238	190.36	52.4497	125.444
0.4209472869	189.929	52.3519	126.895
0.4261220926	189.493	52.2934	128.516
0.4313605134	189.053	52.272	130.304
0.4366633314	188.606	52.2842	132.251
0.4420313382	188.15	52.3249	134.347
0.4474653351	187.685	52.3876	136.574
0.4529661335	187.207	52.4635	138.907
0.4585345545	186.717	52.5423	141.312
0.4641714295	186.212	52.6115	143.749
0.4698775999	185.691	52.6571	146.169
0.4756539176	185.153	52.6637	148.516
0.481501245	184.596	52.6155	150.729
0.487420455	184.02	52.4972	152.747
0.4934124312	183.423	52.2948	154.509
0.4994780683	182.804	51.9967	155.961
0.5056182716	182.163	51.5952	157.06
0.511833958	181.498	51.0864	157.775
0.5181260552	180.808	50.4713	158.092
0.5244955028	180.093	49.7551	158.015
0.5309432514	179.352	48.9471	157.561
0.5374702638	178.584	48.0597	156.763
0.5440775143	177.789	47.1073	155.664
0.5507659893	176.967	46.1053	154.312
0.5575366874	176.117	45.069	152.76
0.5643906192	175.239	44.013	151.059
0.5713288081	174.333	42.9505	149.259
0.5783522898	173.398	41.8928	147.403
0.5854621129	172.436	40.8494	145.53
0.5926593386	171.445	39.828	143.671
0.5999450416	170.426	38.8342	141.854
0.6073203095	169.38	37.8723	140.099
0.6147862434	168.306	36.9452	138.42
0.6223439577	167.206	36.0546	136.828
0.6299945808	166.079	35.2011	135.331
0.6377392549	164.927	34.385	133.931
0.6455791361	163.751	33.6056	132.629
0.6535153949	162.55	32.8621	131.426
0.6615492159	161.326	32.1532	130.318
0.6696817987	160.08	31.4776	129.301
0.6779143572	158.814	30.8338	128.37
0.6862481205	157.528	30.2201	127.521
0.6946843328	156.223	29.6348	126.747
0.7032242535	154.901	29.0764	126.042
0.7118691574	153.563	28.5431	125.399
0.7206203353	152.212	28.0335	124.813
0.7294790934	150.848	27.5461	124.276
0.7384467544	149.472	27.0792	123.782
0.747524657	148.088	26.6317	123.326
0.7567141564	146.697	26.202	122.901
0.7660166245	145.3	25.7889	122.501
0.7754334501	143.899	25.3913	122.122
0.784966039	142.498	25.008	121.758
0.7946158142	141.097	24.638	121.405
0.8043842165	139.699	24.2803	121.06
0.8142727041	138.307	23.9339	120.717
0.8242827532	136.923	23.5981	120.375
0.8344158582	135.549	23.2721	120.03
0.844673532	134.188	22.9553	119.681
0.8550573057	132.842	22.6469	119.326
0.8655687297	131.515	22.3465	118.964
0.8762093731	130.209	22.0537	118.593
0.8869808245	128.928	21.7679	118.214
0.897884692	127.674	21.489	117.827
0.9089226032	126.45	21.2166	117.431
0.9200962062	125.26	20.9506	117.028
0.931407169	124.108	20.691	116.618
0.9428571801	122.997	20.4378	116.203
0.9544479489	121.93	20.1912	115.787
0.9661812058	120.911	19.9523	115.378
0.9780587025	119.944	19.7257	115.017
0.9900822121	119.034	19.5441	115.027
1.00225353	118.183	19.3067	114.572
1.014574472	117.396	19.0547	113.775
1.027046879	116.677	18.8386	113.265
1.039672611	116.03	18.6341	112.809
1.052453556	115.459	18.4381	112.371
1.065391619	114.968	18.2499	111.943
1.078488733	114.56	18.0695	111.523
1.091746853	114.238	17.8969	111.11
1.105167958	114.006	17.7324	110.703
1.118754052	113.865	17.576	110.304
1.132507163	113.818	17.4278	109.911
1.146429345	113.866	17.288	109.525
1.160522675	114.009	17.1567	109.145
1.174789258	114.246	17.0339	108.772
1.189231223	114.577	16.9197	108.405
1.203850727	114.997	16.814	108.044
1.218649952	115.504	16.7169	107.689
1.233631107	116.092	16.6282	107.338
1.248796429	116.755	16.548	106.991
1.264148183	117.488	16.476	106.648
1.279688659	118.286	16.4123	106.308
1.295420177	119.15	16.3566	105.969
1.311345087	120.094	16.3088	105.631
1.327465766	121.171	16.2688	105.292
1.34378462	122.556	16.2365	104.951
1.360304086	124.903	16.2117	104.606
1.37702663	131.262	16.1942	104.255
1.393954747	151.451	16.1839	103.895
1.411090967	145.129	16.1804	103.525
1.428437845	134.301	16.1833	103.142
1.445997973	130.963	16.1919	102.746
1.463773972	129.77	16.2054	102.335
1.481768496	129.259	16.2226	101.91
1.49998423	128.975	16.242	101.473
1.518423895	128.743	16.262	101.026
1.537090244	128.486	16.2808	100.572
1.555986062	128.164	16.2969	100.115
1.57511417	127.758	16.3088	99.6565
1.594477426	127.258	16.3154	99.1992
1.614078718	126.664	16.3159	98.7437
1.633920974	125.975	16.3097	98.2897
1.654007155	125.196	16.2964	97.8363
1.674340261	124.33	16.2758	97.3818
1.694923326	123.38	16.2479	96.9241
1.715759424	122.342	16.2127	96.4608
1.736851665	121.2	16.1704	95.9896
1.758203198	119.903	16.1212	95.508
1.77981721	118.339	16.0654	95.0137
1.801696929	116.268	16.0033	94.5046
1.82384562	113.328	15.9354	93.9789
1.846266591	109.41	15.862	93.4352
1.868963187	105.484	15.7839	92.8722
1.891938799	102.89	15.7014	92.2894
1.915196855	101.582	15.6152	91.6865
1.938740828	100.802	15.5261	91.0639
1.962574233	100.09	15.4346	90.4222
1.986700627	99.2981	15.3416	89.7629
2.011123613	98.4074	15.2477	89.0879
2.035846837	97.4352	15.1537	88.3996
2.060873989	96.4047	15.0604	87.701
2.086208806	95.3365	14.9683	86.9957
2.11185507	94.2465	14.8782	86.2877
2.137816609	93.1466	14.7908	85.5817
2.1640973	92.045	14.7066	84.8828
2.190701066	90.9464	14.626	84.1967
2.217631878	89.8525	14.5495	83.5294
2.244893757	88.761	14.4772	82.8875
2.272490773	87.6646	14.4091	82.2778
2.300427046	86.5491	14.345	81.7072
2.328706746	85.3893	14.2844	81.1827
2.357334095	84.1433	14.2265	80.7109
2.386313367	82.7429	14.1702	80.2978
2.415648888	81.085	14.1139	79.9484
2.445345037	79.0379	14.056	79.6662
2.475406249	76.5174	13.9945	79.4532
2.50583701	73.6949	13.9271	79.3092
2.536641863	71.1478	13.8519	79.2324
2.567825409	69.3907	13.7671	79.22
2.599392301	68.2157	13.6712	79.2695
2.631347252	66.9878	13.5638	79.3812
2.663695033	65.3043	13.445	79.564
2.696440473	63.3359	13.3161	79.8454
2.729588461	61.8914	13.1793	80.2967
2.763143945	61.7234	13.0376	81.1006
2.797111934	62.5541	12.8947	82.7544
2.8314975	63.634	12.7548	86.6548
2.866305776	64.7217	12.6219	94.9845
2.901541959	65.8877	12.4997	99.2033
2.937211308	67.1094	12.3907	93.0163
2.973319149	68.2933	12.2962	88.2276
3.009870873	69.3816	12.2159	85.7547
3.046871935	70.3665	12.1479	84.384
3.084327861	71.2651	12.0893	83.5047
3.122244241	72.0897	12.0365	82.8457
3.160626736	72.8268	11.986	82.2808
3.199481077	71.3479	11.9348	81.7496
3.238813063	66.9764	11.8811	81.2242
3.278628566	63.2671	11.8235	80.6938
3.318933532	61.7078	11.7617	80.1562
3.359733975	60.2404	11.6961	79.6141
3.401035989	58.7419	11.6274	79.0719
3.442845738	57.5191	11.5564	78.535
3.485169464	56.3564	11.4843	78.0085
3.528013486	54.8771	11.4121	77.4974
3.571384199	52.7962	11.341	77.006
3.615288079	50.2917	11.2721	76.5385
3.65973168	48.9413	11.2067	76.0987
3.704721637	50.1349	11.146	75.6899
3.750264667	52.0232	11.0917	75.3157
3.796367567	53.0833	11.0457	74.979
3.843037222	53.3326	11.0104	74.6828
3.890280598	53.0737	10.9892	74.4295
3.938104747	52.5132	10.9867	74.2203
3.986516811	51.7687	11.0096	74.0539
4.035524016	50.9078	11.0682	73.9246
4.085133678	49.9747	11.1782	73.8168
4.135353203	49.3191	11.3644	73.6933
4.186190089	49.3509	11.6621	73.4645
4.237651925	47.3955	12.0949	72.9224
4.289746394	46.2767	12.5372	71.7346
4.342481272	45.3088	12.6108	70.1675
4.395864433	44.5536	12.7623	69.0323
4.449903846	44.226	13.2691	66.7579
4.504607579	44.699	11.5959	65.1884
4.559983797	46.4152	10.0496	66.9413
4.616040769	49.4272	9.6462	69.0119
4.672786862	52.7362	9.70053	70.2541
4.730230548	54.7776	9.99029	71.0587
4.788380404	54.9823	10.5343	72.2266
4.84724511	53.9197	10.033	67.5738
4.906833453	52.3259	8.43675	62.2011
4.96715433	50.6446	8.33189	59.9689
5.028216747	49.0643	8.77088	59.2205
5.090029818	47.639	9.47558	60.4336
5.152602772	46.3649	10.46	65.3817
5.21594495	45.2172	10.9718	69.6276
5.280065809	44.166	10.8273	66.1141
5.344974921	43.1829	10.8203	62.5703
5.410681976	42.2432	10.8506	60.5459
5.477196784	41.3279	10.8184	59.3933
5.544529274	40.4243	10.7285	58.686
5.612689499	39.5275	10.6063	58.1803
5.681687633	38.6414	10.468	57.7281
5.751533978	37.7774	10.3241	57.2493
5.822238961	36.9499	10.1828	56.7132
5.893813137	36.1702	10.0507	56.1185
5.966267192	35.4417	9.93203	55.4776
6.039611941	34.7585	9.82892	54.8058
6.113858336	34.1088	9.74129	54.1162
6.189017459	33.481	9.66735	53.4181
6.265100531	32.8699	9.60412	52.7187
6.34211891	32.2787	9.54792	52.0287
6.420084095	31.715	9.49506	51.3696
6.499007724	31.1854	9.44242	50.7843
6.57890158	30.6932	9.38784	50.3506
6.659777591	30.2384	9.33016	50.1948
6.74164783	29.8186	9.26898	50.4804
6.824524519	29.4293	9.2043	51.2849
6.908420032	29.0642	9.13619	52.2818
6.993346891	28.7151	9.06456	52.6995
7.079317778	28.3708	8.9891	52.179
7.166345524	28.0149	8.90929	51.128
7.254443124	27.6193	8.8245	50.0162
7.343623728	27.1191	8.7342	49.0367
7.433900651	26.3755	8.63806	48.2081
7.52528737	25.7225	8.53619	47.491
7.617797528	24.6934	8.42929	46.8383
7.711444935	24.3806	8.31872	46.2106
7.806243572	24.3878	8.2066	45.5786
7.902207591	23.8997	8.09572	44.9219
7.999351319	22.3738	7.98937	44.2269
8.097689259	23.3549	7.89115	43.4849
8.197236089	24.334	7.8046	42.6915
8.298006673	25.3945	7.73288	41.8465
8.400016054	27.3599	7.67847	40.9543
8.503279461	28.2277	7.64294	40.0251
8.607812309	28.5995	7.62701	39.0754
8.713630205	28.6472	7.63067	38.1288
8.820748945	28.3944	7.65343	37.2151
8.929184522	27.858	7.69459	36.3688
9.038953123	27.1192	7.75336	35.627
9.150071135	26.2627	7.82901	35.0287
9.262555148	25.344	7.92092	34.6184
9.376421954	24.3987	8.02824	34.4616
9.491688552	23.4577	8.14708	34.679
9.60837215	22.5525	8.25805	35.4617
9.726490167	21.7111	8.30183	36.844
9.846060237	20.9524	8.20924	38.18
9.967100211	20.2845	8.01406	38.6913
10.08962816	19.7081	7.79729	38.5221
10.21366237	19.2199	7.57717	38.1185
10.33922136	18.8138	7.33073	37.6888
10.46632389	18.4808	7.03522	37.2717
10.59498891	18.2081	6.74807	36.8508
10.72523564	17.9791	6.6058	36.439
10.85708353	17.7743	6.65214	36.066
10.99055225	17.5738	7.39611	35.1685
11.12566174	17.3588	7.4005	34.7417
11.26243216	17.1146	6.85518	33.8755
11.40088393	16.8312	6.42621	33.5813
11.54103773	16.5049	6.23874	33.4612
11.68291446	16.1385	5.99557	33.1418
11.82653533	15.7431	5.72392	32.6402
11.97192175	15.3372	5.49062	32.0729
12.11909545	14.946	5.30021	31.5269
12.26807839	14.5965	5.11908	31.0442
12.41889281	14.3112	4.9359	30.6552
12.57156123	14.1021	4.76888	30.3371
12.72610644	13.9783	4.63886	30.012
12.88255151	13.9738	4.54962	29.5999
13.0409198	14.066	4.49162	29.0552
13.20123495	14.074	4.45181	28.3717
13.36352088	13.9264	4.41961	27.5744
13.52780184	13.6329	4.39013	26.7138
13.69410235	13.1743	4.36549	25.8636
13.86244722	12.5516	4.35312	25.111
14.0328616	12.1395	4.36052	24.5381
14.20537093	13.7472	4.3883	24.2036
14.38000095	12.693	4.42557	24.1297
14.55677774	12.9877	4.4519	24.2897
14.73572769	12.8395	4.4469	24.6044
14.91687752	12.5313	4.40118	24.9617
15.10025426	12.2876	4.31958	25.2609
15.2858853	12.1103	4.21445	25.4521
15.47379834	11.8839	4.09715	25.5325
15.66402144	11.5813	3.97474	25.5181
15.85658301	11.2422	3.851	25.4243
16.05151177	10.9149	3.72813	25.2601
16.24883685	10.6287	3.60781	25.0281
16.44858769	10.3958	3.49171	24.7273
16.65079411	10.2215	3.38166	24.3558
16.8554863	10.1108	3.2797	23.9176
17.06269483	10.0679	3.188	23.4262
17.27245062	10.089	3.10882	22.9028
17.48478498	10.1513	3.04446	22.3703
17.69972963	10.2088	2.99738	21.8484
17.91731664	10.2137	2.97073	21.3478
18.1375785	10.146	2.97017	20.864
18.36054809	10.0205	3.01066	20.3627
18.5862587	9.87244	3.12414	19.773
18.81474402	9.73745	3.28583	19.3737
19.04603817	9.63964	3.06006	19.3613
19.28017567	9.58914	2.9806	18.8453
19.51719148	9.5838	2.96454	18.7837
19.75712099	9.6114	2.94143	18.4951
20	9.65195	2.91417	18.3667
