# Supplementary material for: Interactions and Cold Collisions of AlF in the Ground and Excited Electronic States with He
Source: J Phys Chem A. 2025 Sep 2;129(36):8239–50. doi: 10.1021/acs.jpca.5c02533 (PMC12434673; doi:10.1021/acs.jpca.5c02533)
Supplement: Supplementary file 1 [file jp5c02533_si_001.zip › a3PiHethcs.txt]

1E-4	122.35932	3108.3652	748.18823	1E-4	122.61369	3084.4145	745.42177
1.01229E-4	122.36246	3108.0056	748.14633	1.1298E-4	122.64651	3081.74028	745.11436
1.02474E-4	122.36565	3107.6431	748.1041	1.27644E-4	122.68353	3078.79184	744.77552
1.03733E-4	122.36887	3107.2779	748.06157	1.44212E-4	122.72529	3075.54387	744.40232
1.05009E-4	122.37213	3106.9098	748.01871	1.6293E-4	122.77238	3071.96897	743.99156
1.063E-4	122.37543	3106.5389	747.97554	1.84077E-4	122.82546	3068.03745	743.53974
1.07606E-4	122.37877	3106.1652	747.93204	2.0797E-4	122.88529	3063.71716	743.04304
1.08929E-4	122.38215	3105.7885	747.88822	2.34963E-4	122.95271	3058.97328	742.4973
1.10268E-4	122.38557	3105.409	747.84406	2.65461E-4	123.02864	3053.76816	741.89793
1.11624E-4	122.38904	3105.0265	747.79958	2.99916E-4	123.11412	3048.06112	741.23995
1.12996E-4	122.39254	3104.641	747.75476	3.38844E-4	123.21032	3041.80821	740.51786
1.14385E-4	122.39609	3104.2526	747.70961	3.82825E-4	123.31852	3034.96203	739.72565
1.15791E-4	122.39969	3103.8611	747.66412	4.32514E-4	123.44015	3027.47153	738.85674
1.17215E-4	122.40332	3103.4666	747.61828	4.88652E-4	123.57677	3019.28182	737.90388
1.18656E-4	122.407	3103.069	747.5721	5.52077E-4	123.73013	3010.33399	736.85916
1.20114E-4	122.41073	3102.6684	747.52557	6.23735E-4	123.90213	3000.56498	735.71387
1.21591E-4	122.4145	3102.2646	747.47869	7.04693E-4	124.09485	2989.90744	734.4585
1.23086E-4	122.41832	3101.8577	747.43146	7.96159E-4	124.31054	2978.28966	733.0826
1.24599E-4	122.42219	3101.4476	747.38387	8.99498E-4	124.55163	2965.63556	731.5748
1.26131E-4	122.4261	3101.0343	747.33592	0.00102	124.82075	2951.8647	729.92267
1.27681E-4	122.43006	3100.6178	747.28761	0.00115	125.12066	2936.89242	728.11268
1.29251E-4	122.43406	3100.198	747.23893	0.0013	125.45428	2920.63001	726.13019
1.3084E-4	122.43812	3099.7749	747.18988	0.00147	125.82463	2902.98503	723.95934
1.32448E-4	122.44223	3099.3486	747.14046	0.00166	126.2348	2883.86173	721.58311
1.34076E-4	122.44638	3098.9189	747.09066	0.00187	126.68785	2863.16153	718.98331
1.35725E-4	122.45059	3098.4859	747.04049	0.00211	127.18678	2840.78373	716.14063
1.37393E-4	122.45485	3098.0494	746.98993	0.00239	127.73434	2816.62632	713.0348
1.39082E-4	122.45916	3097.6095	746.93899	0.0027	128.33296	2790.58691	709.64473
1.40792E-4	122.46352	3097.1662	746.88766	0.00305	128.98455	2762.56384	705.94886
1.42523E-4	122.46794	3096.7194	746.83594	0.00344	129.69026	2732.4575	701.92553
1.44275E-4	122.47241	3096.2691	746.78382	0.00389	130.45032	2700.17176	697.55354
1.46048E-4	122.47693	3095.8152	746.73131	0.0044	131.26369	2665.6156	692.81289
1.47844E-4	122.48151	3095.3578	746.67839	0.00497	132.1278	2628.70501	687.68573
1.49661E-4	122.48615	3094.8968	746.62507	0.00561	133.03822	2589.36501	682.15758
1.51501E-4	122.49084	3094.4321	746.57134	0.00634	133.98832	2547.53213	676.21889
1.53363E-4	122.49559	3093.9638	746.5172	0.00716	134.96897	2503.1571	669.86701
1.55249E-4	122.5004	3093.4918	746.46264	0.00809	135.96815	2456.20817	663.10888
1.57157E-4	122.50527	3093.0161	746.40766	0.00914	136.97071	2406.67509	655.96471
1.59089E-4	122.51019	3092.5366	746.35226	0.01033	137.95807	2354.57425	648.47332
1.61045E-4	122.51518	3092.0533	746.29643	0.01167	138.908	2299.95539	640.69994
1.63025E-4	122.52022	3091.5662	746.24018	0.01318	139.79443	2242.91073	632.74688
1.65029E-4	122.52533	3091.0752	746.18349	0.01489	140.58727	2183.58709	624.76624
1.67058E-4	122.5305	3090.5803	746.12636	0.01683	141.25244	2122.20083	616.97165
1.69111E-4	122.53573	3090.0815	746.06879	0.01901	141.75218	2059.05372	609.64315
1.7119E-4	122.54103	3089.5788	746.01078	0.02148	142.04644	1994.54538	603.11833
1.73295E-4	122.54639	3089.0721	745.95231	0.02427	142.09612	1929.17571	597.76496
1.75425E-4	122.55182	3088.5613	745.8934	0.02742	141.86971	1863.53031	593.93525
1.77582E-4	122.55731	3088.0465	745.83402	0.03097	141.35385	1798.24502	591.90927
1.79765E-4	122.56287	3087.5276	745.77419	0.03499	140.56784	1733.95132	591.83978
1.81974E-4	122.5685	3087.0045	745.71389	0.03954	139.58	1671.21124	593.71231
1.84212E-4	122.57419	3086.4773	745.65313	0.04467	138.52305	1610.45523	597.33065
1.86476E-4	122.57996	3085.9459	745.59189	0.05047	137.60493	1551.93725	602.33114
1.88768E-4	122.58579	3085.4103	745.53017	0.05702	137.11217	1495.71717	608.22216
1.91089E-4	122.5917	3084.8703	745.46797	0.06442	137.40251	1441.67374	614.43952
1.93438E-4	122.59767	3084.3261	745.40529	0.07278	138.88348	1389.54392	620.40637
1.95816E-4	122.60372	3083.7775	745.34212	0.08222	141.97458	1338.97899	625.58708
1.98223E-4	122.60985	3083.2246	745.27845	0.0929	147.05385	1289.60543	629.52763
2.0066E-4	122.61605	3082.6672	745.21429	0.10495	154.39586	1241.07978	631.87908
2.03127E-4	122.62232	3082.1053	745.14962	0.11858	164.11331	1193.12968	632.40461
2.05624E-4	122.62867	3081.539	745.08445	0.13397	176.11731	1145.57755	630.97291
2.08152E-4	122.6351	3080.9681	745.01876	0.15136	190.10811	1098.34715	627.54278
2.10711E-4	122.64161	3080.3926	744.95256	0.171	205.60079	1051.45622	622.1434
2.13301E-4	122.64819	3079.8125	744.88584	0.1932	221.98059	1004.99944	614.85451
2.15923E-4	122.65485	3079.2278	744.81859	0.21827	238.57522	959.12634	605.78935
2.18578E-4	122.6616	3078.6383	744.75082	0.2466	254.72777	914.01771	595.08175
2.21265E-4	122.66843	3078.0441	744.68251	0.27861	269.85586	869.86325	582.87769
2.23985E-4	122.67534	3077.4452	744.61366	0.31477	283.48857	826.84245	569.3305
2.26738E-4	122.68233	3076.8414	744.54427	0.35563	295.27949	785.11006	554.59854
2.29525E-4	122.68941	3076.2327	744.47433	0.40179	305.00078	744.78714	538.84387
2.32347E-4	122.69658	3075.6192	744.40384	0.45394	312.52552	705.95775	522.23092
2.35203E-4	122.70383	3075.0006	744.33279	0.51286	317.80654	668.67074	504.92424
2.38095E-4	122.71117	3074.3771	744.26117	0.57943	320.85715	632.94479	487.08548
2.41022E-4	122.7186	3073.7486	744.18899	0.65464	321.73679	598.77488	468.86974
2.43985E-4	122.72612	3073.115	744.11624	0.73961	320.54194	566.13827	450.42202
2.46984E-4	122.73373	3072.4763	744.0429	0.8356	317.40076	534.99909	431.87429
2.5002E-4	122.74143	3071.8324	743.96898	0.94406	312.46959	505.31153	413.34359
2.53094E-4	122.74923	3071.1832	743.89448	1.0666	305.92945	477.02215	394.93139
2.56205E-4	122.75712	3070.5289	743.81938	1.20504	297.98133	450.07197	376.72409
2.59355E-4	122.76511	3069.8692	743.74368	1.36144	288.84007	424.39894	358.79444
2.62543E-4	122.77319	3069.2042	743.66738	1.53815	278.7271	399.941	341.20365
2.65771E-4	122.78137	3068.5338	743.59047	1.7378	267.86303	376.63956	324.00407
2.69038E-4	122.78966	3067.8579	743.51294	1.96336	256.46135	354.44353	307.24248
2.72345E-4	122.79804	3067.1766	743.43479	2.2182	244.72429	333.31382	290.9641
2.75693E-4	122.80652	3066.4897	743.35602	2.50611	232.84126	313.22776	275.21716
2.79082E-4	122.8151	3065.7972	743.27662	2.83139	220.98929	294.18256	260.05711
2.82513E-4	122.82379	3065.0991	743.19657	3.1989	209.33378	276.19595	245.54879
2.85986E-4	122.83259	3064.3954	743.11589	3.6141	198.0277	259.30267	231.76501
2.89502E-4	122.84149	3063.6858	743.03455	4.08319	187.2083	243.54641	218.78092
2.93061E-4	122.8505	3062.9705	742.95256	4.61318	176.99179	228.96879	206.66545
2.96663E-4	122.85962	3062.2494	742.86991	5.21195	167.4678	215.59822	195.47209
3.0031E-4	122.86884	3061.5224	742.78659	5.88844	158.69557	203.44145	185.23182
3.04002E-4	122.87818	3060.7895	742.7026	6.65273	150.70324	192.47959	175.94971
3.07739E-4	122.88764	3060.0506	742.61794	7.51623	143.49042	182.66879	167.60563
3.11522E-4	122.8972	3059.3056	742.53258	8.4918	137.03313	173.9444	160.15805
3.15352E-4	122.90688	3058.5546	742.44654	9.59401	131.28995	166.22692	153.5496
3.19229E-4	122.91668	3057.7974	742.3598	10.83927	126.20813	159.42835	147.71292
3.23153E-4	122.9266	3057.034	742.27235	12.24616	121.72904	153.45781	142.57605
3.27126E-4	122.93664	3056.2644	742.1842	13.83566	117.79233	148.2259	138.06657
3.31147E-4	122.9468	3055.4884	742.09533	15.63148	114.33904	143.64776	134.11467
3.35218E-4	122.95708	3054.7061	742.00573	17.66038	111.3135	139.64489	130.65504
3.39339E-4	122.96749	3053.9174	741.91541	19.95262	108.66446	136.14612	127.62795
3.4351E-4	122.97802	3053.1223	741.82435
3.47733E-4	122.98867	3052.3206	741.73255
3.52008E-4	122.99946	3051.5123	741.64
3.56335E-4	123.01038	3050.6974	741.54669
3.60716E-4	123.02143	3049.8758	741.45262
3.6515E-4	123.03261	3049.0474	741.35778
3.69639E-4	123.04392	3048.2122	741.26217
3.74183E-4	123.05538	3047.3702	741.16576
3.78783E-4	123.06697	3046.5212	741.06857
3.8344E-4	123.0787	3045.6652	740.97058
3.88153E-4	123.09057	3044.8022	740.87178
3.92925E-4	123.10258	3043.9321	740.77217
3.97755E-4	123.11474	3043.0548	740.67174
4.02645E-4	123.12705	3042.1703	740.57048
4.07595E-4	123.1395	3041.2784	740.46839
4.12606E-4	123.1521	3040.3792	740.36545
4.17678E-4	123.16486	3039.4726	740.26166
4.22812E-4	123.17777	3038.5585	740.15701
4.2801E-4	123.19083	3037.6368	740.0515
4.33272E-4	123.20405	3036.7075	739.9451
4.38598E-4	123.21743	3035.7705	739.83783
4.4399E-4	123.23096	3034.8258	739.72967
4.49448E-4	123.24467	3033.8733	739.6206
4.54973E-4	123.25853	3032.9128	739.51063
4.60566E-4	123.27256	3031.9445	739.39974
4.66228E-4	123.28676	3030.9681	739.28793
4.71959E-4	123.30113	3029.9836	739.17519
4.77761E-4	123.31567	3028.9909	739.0615
4.83635E-4	123.33039	3027.99	738.94686
4.8958E-4	123.34528	3026.9808	738.83126
4.95599E-4	123.36035	3025.9633	738.7147
5.01691E-4	123.37561	3024.9373	738.59716
5.07859E-4	123.39104	3023.9027	738.47863
5.14102E-4	123.40666	3022.8596	738.35911
5.20422E-4	123.42246	3021.8078	738.23858
5.26819E-4	123.43845	3020.7473	738.11703
5.33296E-4	123.45464	3019.678	737.99447
5.39852E-4	123.47102	3018.5997	737.87087
5.46488E-4	123.48759	3017.5126	737.74623
5.53206E-4	123.50436	3016.4163	737.62054
5.60007E-4	123.52133	3015.311	737.49378
5.66891E-4	123.5385	3014.1964	737.36595
5.7386E-4	123.55588	3013.0726	737.23704
5.80915E-4	123.57346	3011.9394	737.10704
5.88056E-4	123.59126	3010.7968	736.97593
5.95285E-4	123.60926	3009.6447	736.84372
6.02603E-4	123.62748	3008.4829	736.71038
6.10011E-4	123.64592	3007.3115	736.5759
6.1751E-4	123.66457	3006.1304	736.44028
6.25101E-4	123.68345	3004.9394	736.30351
6.32786E-4	123.70255	3003.7384	736.16557
6.40565E-4	123.72188	3002.5275	736.02645
6.48439E-4	123.74144	3001.3065	735.88615
6.56411E-4	123.76123	3000.0752	735.74464
6.6448E-4	123.78125	2998.8338	735.60193
6.72649E-4	123.80151	2997.5819	735.45799
6.80918E-4	123.82201	2996.3197	735.31282
6.89289E-4	123.84276	2995.0468	735.16641
6.97762E-4	123.86374	2993.7634	735.01874
7.0634E-4	123.88498	2992.4693	734.8698
7.15023E-4	123.90647	2991.1644	734.71958
7.23813E-4	123.92821	2989.8486	734.56807
7.32711E-4	123.95021	2988.5218	734.41525
7.41719E-4	123.97247	2987.1839	734.26111
7.50837E-4	123.99499	2985.8349	734.10565
7.60067E-4	124.01778	2984.4746	733.94884
7.69411E-4	124.04083	2983.103	733.79068
7.78869E-4	124.06416	2981.7199	733.63115
7.88444E-4	124.08776	2980.3253	733.47024
7.98137E-4	124.11163	2978.919	733.30794
8.07948E-4	124.13579	2977.501	733.14423
8.1788E-4	124.16024	2976.0712	732.9791
8.27935E-4	124.18497	2974.6295	732.81254
8.38113E-4	124.20999	2973.1757	732.64453
8.48416E-4	124.2353	2971.7098	732.47505
8.58846E-4	124.26091	2970.2317	732.30411
8.69404E-4	124.28682	2968.7412	732.13167
8.80092E-4	124.31303	2967.2383	731.95773
8.90911E-4	124.33955	2965.7229	731.78228
9.01863E-4	124.36638	2964.1948	731.60529
9.1295E-4	124.39353	2962.6541	731.42675
9.24173E-4	124.42099	2961.1004	731.24666
9.35534E-4	124.44877	2959.5338	731.06499
9.47035E-4	124.47687	2957.9542	730.88173
9.58677E-4	124.50531	2956.3614	730.69686
9.70462E-4	124.53407	2954.7554	730.51037
9.82392E-4	124.56317	2953.1359	730.32225
9.94469E-4	124.5926	2951.503	730.13247
0.00101	124.62238	2949.8565	729.94102
0.00102	124.65251	2948.1963	729.74789
0.00103	124.68298	2946.5223	729.55307
0.00104	124.71381	2944.8343	729.35652
0.00106	124.74499	2943.1324	729.15824
0.00107	124.77654	2941.4162	728.95822
0.00108	124.80845	2939.6859	728.75643
0.0011	124.84073	2937.9411	728.55285
0.00111	124.87338	2936.1818	728.34748
0.00112	124.90641	2934.408	728.14029
0.00114	124.93982	2932.6194	727.93127
0.00115	124.97361	2930.816	727.72039
0.00117	125.00779	2928.9976	727.50765
0.00118	125.04237	2927.1642	727.29302
0.00119	125.07734	2925.3155	727.07649
0.00121	125.11272	2923.4516	726.85803
0.00122	125.1485	2921.5722	726.63763
0.00124	125.18469	2919.6772	726.41527
0.00125	125.22129	2917.7666	726.19094
0.00127	125.25831	2915.8402	725.96461
0.00129	125.29576	2913.8979	725.73626
0.0013	125.33363	2911.9395	725.50587
0.00132	125.37194	2909.965	725.27343
0.00133	125.41068	2907.9741	725.03892
0.00135	125.44986	2905.9669	724.80231
0.00137	125.48949	2903.9431	724.56359
0.00138	125.52957	2901.9026	724.32274
0.0014	125.5701	2899.8453	724.07973
0.00142	125.61109	2897.7711	723.83454
0.00143	125.65255	2895.6799	723.58716
0.00145	125.69447	2893.5715	723.33757
0.00147	125.73687	2891.4457	723.08573
0.00149	125.77975	2889.3025	722.83164
0.00151	125.82311	2887.1417	722.57527
0.00153	125.86696	2884.9632	722.3166
0.00154	125.9113	2882.7669	722.0556
0.00156	125.95614	2880.5526	721.79226
0.00158	126.00148	2878.3202	721.52655
0.0016	126.04733	2876.0695	721.25844
0.00162	126.09369	2873.8005	720.98793
0.00164	126.14057	2871.5129	720.71498
0.00166	126.18797	2869.2067	720.43957
0.00168	126.23591	2866.8817	720.16168
0.0017	126.28437	2864.5378	719.88129
0.00172	126.33337	2862.1748	719.59836
0.00174	126.38292	2859.7926	719.31288
0.00177	126.43302	2857.3911	719.02483
0.00179	126.48367	2854.9701	718.73417
0.00181	126.53488	2852.5295	718.44089
0.00183	126.58666	2850.0691	718.14496
0.00185	126.639	2847.5889	717.84635
0.00188	126.69192	2845.0885	717.54504
0.0019	126.74543	2842.568	717.241
0.00192	126.79952	2840.0272	716.93422
0.00195	126.8542	2837.4659	716.62465
0.00197	126.90948	2834.884	716.31228
0.002	126.96537	2832.2814	715.99709
0.00202	127.02186	2829.6578	715.67903
0.00204	127.07897	2827.0132	715.3581
0.00207	127.1367	2824.3474	715.03425
0.0021	127.19505	2821.6603	714.70747
0.00212	127.25404	2818.9517	714.37772
0.00215	127.31366	2816.2215	714.04498
0.00217	127.37392	2813.4695	713.70922
0.0022	127.43484	2810.6955	713.37041
0.00223	127.49641	2807.8995	713.02853
0.00225	127.55864	2805.0813	712.68354
0.00228	127.62153	2802.2408	712.33542
0.00231	127.6851	2799.3777	711.98414
0.00234	127.74935	2796.492	711.62967
0.00237	127.81428	2793.5834	711.27197
0.0024	127.87989	2790.6519	710.91103
0.00243	127.94621	2787.6973	710.5468
0.00246	128.01322	2784.7195	710.17927
0.00249	128.08095	2781.7182	709.80839
0.00252	128.14938	2778.6934	709.43415
0.00255	128.21853	2775.6449	709.0565
0.00258	128.28841	2772.5725	708.67542
0.00261	128.35902	2769.4761	708.29087
0.00264	128.43037	2766.3556	707.90283
0.00268	128.50246	2763.2108	707.51126
0.00271	128.57529	2760.0415	707.11613
0.00274	128.64889	2756.8476	706.71742
0.00278	128.72324	2753.629	706.31507
0.00281	128.79836	2750.3854	705.90907
0.00284	128.87425	2747.1168	705.49939
0.00288	128.95092	2743.823	705.08597
0.00291	129.02837	2740.5038	704.66881
0.00295	129.10661	2737.1592	704.24785
0.00299	129.18565	2733.7888	703.82308
0.00302	129.26549	2730.3927	703.39444
0.00306	129.34614	2726.9706	702.96192
0.0031	129.4276	2723.5224	702.52547
0.00314	129.50988	2720.0479	702.08505
0.00317	129.59298	2716.547	701.64065
0.00321	129.67691	2713.0196	701.19221
0.00325	129.76168	2709.4655	700.73971
0.00329	129.8473	2705.8845	700.28311
0.00333	129.93376	2702.2765	699.82238
0.00337	130.02107	2698.6414	699.35747
0.00342	130.10924	2694.9789	698.88835
0.00346	130.19827	2691.289	698.41499
0.0035	130.28818	2687.5715	697.93735
0.00354	130.37896	2683.8263	697.45539
0.00359	130.47062	2680.0532	696.96907
0.00363	130.56316	2676.2521	696.47837
0.00368	130.6566	2672.4227	695.98323
0.00372	130.75093	2668.5651	695.48363
0.00377	130.84617	2664.679	694.97953
0.00381	130.94231	2660.7643	694.47088
0.00386	131.03936	2656.8208	693.95765
0.00391	131.13732	2652.8484	693.43981
0.00396	131.23621	2648.847	692.91731
0.004	131.33602	2644.8164	692.39011
0.00405	131.43677	2640.7565	691.85818
0.0041	131.53844	2636.6672	691.32148
0.00415	131.64106	2632.5482	690.77997
0.0042	131.74462	2628.3995	690.23361
0.00426	131.84913	2624.2209	689.68236
0.00431	131.95459	2620.0124	689.12618
0.00436	132.061	2615.7736	688.56504
0.00442	132.16838	2611.5046	687.99888
0.00447	132.27672	2607.2052	687.42768
0.00452	132.38603	2602.8753	686.8514
0.00458	132.4963	2598.5146	686.26998
0.00464	132.60755	2594.1232	685.6834
0.00469	132.71978	2589.7008	685.09161
0.00475	132.83299	2585.2474	684.49458
0.00481	132.94718	2580.7628	683.89226
0.00487	133.06236	2576.2468	683.28461
0.00493	133.17853	2571.6995	682.67159
0.00499	133.29568	2567.1205	682.05317
0.00505	133.41384	2562.5099	681.4293
0.00511	133.53298	2557.8675	680.79994
0.00518	133.65312	2553.1931	680.16505
0.00524	133.77427	2548.4867	679.52459
0.0053	133.89641	2543.7481	678.87852
0.00537	134.01955	2538.9773	678.2268
0.00543	134.1437	2534.1741	677.56939
0.0055	134.26885	2529.3384	676.90626
0.00557	134.395	2524.47	676.23735
0.00564	134.52216	2519.569	675.56262
0.00571	134.65033	2514.6351	674.88205
0.00578	134.77949	2509.6683	674.19559
0.00585	134.90966	2504.6685	673.5032
0.00592	135.04084	2499.6356	672.80484
0.00599	135.17301	2494.5694	672.10046
0.00607	135.30619	2489.4698	671.39004
0.00614	135.44037	2484.3369	670.67353
0.00622	135.57554	2479.1704	669.95089
0.00629	135.71171	2473.9703	669.22208
0.00637	135.84888	2468.7365	668.48707
0.00645	135.98703	2463.4689	667.74582
0.00653	136.12617	2458.1675	666.99828
0.00661	136.26629	2452.832	666.24443
0.00669	136.4074	2447.4626	665.48422
0.00677	136.54948	2442.059	664.71761
0.00685	136.69253	2436.6212	663.94457
0.00694	136.83654	2431.1491	663.16507
0.00702	136.98152	2425.6427	662.37906
0.00711	137.12745	2420.1018	661.58651
0.0072	137.27434	2414.5265	660.78738
0.00729	137.42216	2408.9166	659.98165
0.00738	137.57092	2403.2721	659.16927
0.00747	137.72061	2397.5929	658.35021
0.00756	137.87122	2391.879	657.52444
0.00765	138.02274	2386.1303	656.69193
0.00775	138.17516	2380.3467	655.85263
0.00784	138.32848	2374.5283	655.00653
0.00794	138.48268	2368.6749	654.15359
0.00803	138.63776	2362.7865	653.29378
0.00813	138.7937	2356.8631	652.42707
0.00823	138.95049	2350.9046	651.55343
0.00833	139.10812	2344.9111	650.67283
0.00844	139.26658	2338.8823	649.78525
0.00854	139.42585	2332.8184	648.89066
0.00865	139.58592	2326.7193	647.98902
0.00875	139.74678	2320.585	647.08033
0.00886	139.90842	2314.4154	646.16455
0.00897	140.07081	2308.2106	645.24166
0.00908	140.23394	2301.9705	644.31163
0.00919	140.3978	2295.6951	643.37446
0.0093	140.56237	2289.3844	642.43011
0.00942	140.72762	2283.0384	641.47856
0.00953	140.89355	2276.6571	640.51981
0.00965	141.06013	2270.2404	639.55383
0.00977	141.22734	2263.7885	638.58061
0.00989	141.39516	2257.3012	637.60013
0.01001	141.56357	2250.7787	636.61239
0.01013	141.73256	2244.2208	635.61736
0.01026	141.90208	2237.6278	634.61504
0.01039	142.07213	2230.9994	633.60542
0.01051	142.24268	2224.3359	632.5885
0.01064	142.41371	2217.6372	631.56426
0.01077	142.58518	2210.9033	630.5327
0.01091	142.75707	2204.1343	629.49383
0.01104	142.92935	2197.3302	628.44763
0.01117	143.102	2190.491	627.39412
0.01131	143.27499	2183.6169	626.33328
0.01145	143.44829	2176.7078	625.26514
0.01159	143.62186	2169.7639	624.18969
0.01173	143.79567	2162.785	623.10694
0.01188	143.9697	2155.7715	622.01691
0.01202	144.14391	2148.7232	620.9196
0.01217	144.31826	2141.6402	619.81503
0.01232	144.49272	2134.5227	618.70322
0.01247	144.66725	2127.3708	617.58419
0.01263	144.84183	2120.1844	616.45795
0.01278	145.0164	2112.9636	615.32454
0.01294	145.19093	2105.7087	614.18397
0.0131	145.36538	2098.4196	613.03627
0.01326	145.53971	2091.0965	611.88149
0.01342	145.71388	2083.7394	610.71964
0.01359	145.88785	2076.3485	609.55077
0.01375	146.06157	2068.9238	608.37492
0.01392	146.23499	2061.4656	607.19213
0.0141	146.40808	2053.9738	606.00244
0.01427	146.58078	2046.4487	604.8059
0.01444	146.75306	2038.8904	603.60257
0.01462	146.92485	2031.299	602.39249
0.0148	147.09611	2023.6746	601.17573
0.01498	147.26678	2016.0173	599.95235
0.01517	147.43683	2008.3274	598.72241
0.01535	147.60619	2000.605	597.48597
0.01554	147.77481	1992.8502	596.24311
0.01573	147.94264	1985.0632	594.99391
0.01593	148.10962	1977.2441	593.73844
0.01612	148.27569	1969.3932	592.47678
0.01632	148.44079	1961.5106	591.20903
0.01652	148.60487	1953.5964	589.93526
0.01672	148.76787	1945.651	588.65558
0.01693	148.92973	1937.6744	587.37009
0.01714	149.09037	1929.6668	586.07888
0.01735	149.24975	1921.6286	584.78206
0.01756	149.40779	1913.5598	583.47975
0.01778	149.56443	1905.4606	582.17205
0.018	149.71961	1897.3314	580.8591
0.01822	149.87325	1889.1723	579.54101
0.01844	150.0253	1880.9835	578.21792
0.01867	150.17567	1872.7654	576.88996
0.0189	150.3243	1864.518	575.55727
0.01913	150.47112	1856.2418	574.21999
0.01937	150.61605	1847.9368	572.87827
0.0196	150.75903	1839.6035	571.53228
0.01984	150.89997	1831.242	570.18216
0.02009	151.03881	1822.8526	568.8281
0.02034	151.17546	1814.4357	567.47025
0.02059	151.30985	1805.9914	566.1088
0.02084	151.44191	1797.52	564.74392
0.02109	151.57154	1789.022	563.37582
0.02135	151.69868	1780.4975	562.00468
0.02162	151.82323	1771.947	560.6307
0.02188	151.94513	1763.3706	559.2541
0.02215	152.06428	1754.7687	557.87509
0.02242	152.18061	1746.1417	556.49388
0.0227	152.29403	1737.49	555.11071
0.02298	152.40445	1728.8137	553.72581
0.02326	152.51179	1720.1134	552.33942
0.02355	152.61597	1711.3894	550.95179
0.02384	152.71689	1702.642	549.56317
0.02413	152.81447	1693.8716	548.17383
0.02443	152.90861	1685.0786	546.78403
0.02473	152.99924	1676.2634	545.39406
0.02503	153.08626	1667.4265	544.00419
0.02534	153.16957	1658.5681	542.61473
0.02565	153.2491	1649.6889	541.22596
0.02596	153.32474	1640.7891	539.83821
0.02628	153.3964	1631.8692	538.45178
0.02661	153.464	1622.9297	537.06701
0.02693	153.52744	1613.9711	535.68422
0.02727	153.58662	1604.9938	534.30376
0.0276	153.64146	1595.9983	532.92598
0.02794	153.69185	1586.9851	531.55124
0.02828	153.73771	1577.9547	530.17991
0.02863	153.77893	1568.9076	528.81237
0.02898	153.81542	1559.8444	527.449
0.02934	153.8471	1550.7656	526.09021
0.0297	153.87385	1541.6717	524.7364
0.03006	153.89559	1532.5634	523.388
0.03043	153.91222	1523.4412	522.04542
0.03081	153.92364	1514.3056	520.70911
0.03119	153.92976	1505.1574	519.37951
0.03157	153.93047	1495.997	518.05709
0.03196	153.92569	1486.8253	516.74232
0.03235	153.91532	1477.6427	515.43568
0.03275	153.89926	1468.45	514.13767
0.03315	153.87742	1459.2479	512.84878
0.03356	153.84969	1450.037	511.56955
0.03397	153.81598	1440.8181	510.30049
0.03439	153.7762	1431.5918	509.04216
0.03481	153.73025	1422.359	507.7951
0.03524	153.67804	1413.1204	506.55989
0.03567	153.61946	1403.8768	505.33711
0.03611	153.55443	1394.629	504.12736
0.03656	153.48284	1385.3778	502.93124
0.03701	153.40461	1376.124	501.74939
0.03746	153.31964	1366.8685	500.58244
0.03792	153.22783	1357.6122	499.43105
0.03839	153.1291	1348.356	498.29589
0.03886	153.02335	1339.1008	497.17766
0.03934	152.91048	1329.8475	496.07704
0.03982	152.7904	1320.5972	494.99478
0.04031	152.66303	1311.3507	493.9316
0.04081	152.52827	1302.1091	492.88826
0.04131	152.38602	1292.8735	491.86556
0.04181	152.2362	1283.645	490.86427
0.04233	152.07873	1274.4245	489.88523
0.04285	151.91349	1265.2132	488.92927
0.04338	151.74042	1256.0122	487.99726
0.04391	151.55942	1246.8228	487.09008
0.04445	151.3704	1237.6461	486.20863
0.045	151.17328	1228.4833	485.35386
0.04555	150.96796	1219.3357	484.52673
0.04611	150.75436	1210.2046	483.72823
0.04668	150.53239	1201.0912	482.95937
0.04725	150.30197	1191.997	482.22121
0.04783	150.06301	1182.9233	481.51482
0.04842	149.81543	1173.8715	480.84133
0.04901	149.55914	1164.8431	480.20187
0.04962	149.29406	1155.8395	479.59764
0.05023	149.0201	1146.8623	479.02988
0.05084	148.73718	1137.913	478.49984
0.05147	148.44521	1128.9932	478.00886
0.0521	148.14411	1120.1046	477.55828
0.05274	147.8338	1111.2489	477.14954
0.05339	147.5142	1102.4277	476.7841
0.05405	147.18522	1093.6428	476.4635
0.05471	146.84677	1084.8961	476.18933
0.05538	146.49879	1076.1894	475.96325
0.05606	146.14117	1067.5245	475.787
0.05675	145.77384	1058.9036	475.6624
0.05745	145.39672	1050.3286	475.59135
0.05816	145.00972	1041.8015	475.57584
0.05887	144.61275	1033.3246	475.61797
0.0596	144.20574	1024.8999	475.71994
0.06033	143.78859	1016.5298	475.88407
0.06107	143.36122	1008.2166	476.11281
0.06182	142.92354	999.96273	476.40874
0.06258	142.47548	991.77062	476.7746
0.06335	142.01692	983.64285	477.2133
0.06413	141.5478	975.58208	477.7279
0.06492	141.06801	967.59102	478.32169
0.06572	140.57747	959.67252	478.99814
0.06652	140.07608	951.82951	479.76098
0.06734	139.56374	944.06503	480.61418
0.06817	139.04036	936.38225	481.56198
0.06901	138.50584	928.78443	482.60892
0.06985	137.96009	921.27499	483.75988
0.07071	137.40299	913.85749	485.0201
0.07158	136.83444	906.53564	486.3952
0.07246	136.25433	899.31329	487.89122
0.07335	135.66256	892.19449	489.5147
0.07426	135.059	885.18347	491.27267
0.07517	134.44355	878.28466	493.17271
0.07609	133.81608	871.5027	495.22302
0.07703	133.17647	864.84248	497.43248
0.07797	132.5246	858.30913	499.81069
0.07893	131.86032	851.90806	502.36804
0.0799	131.18351	845.64496	505.11579
0.08089	130.49403	839.52586	508.06617
0.08188	129.79172	833.55713	511.23242
0.08289	129.07645	827.74549	514.62895
0.08391	128.34804	822.09809	518.27138
0.08494	127.60635	816.6225	522.17669
0.08598	126.85121	811.32678	526.36334
0.08704	126.08243	806.2195	530.85139
0.08811	125.29984	801.30975	535.66265
0.08919	124.50326	796.60727	540.82083
0.09029	123.69247	792.12242	546.35172
0.0914	122.86729	787.86627	552.28331
0.09252	122.0275	783.85064	558.64604
0.09366	121.17287	780.08818	565.47292
0.09481	120.30318	776.59241	572.79977
0.09598	119.41818	773.37781	580.66534
0.09716	118.51762	770.45986	589.11156
0.09835	117.60133	767.85515	598.18361
0.09956	116.66881	765.58141	607.93008
0.10078	115.71996	763.65763	618.40303
0.10202	114.75445	762.10408	629.65791
0.10328	113.77195	760.94242	641.75347
0.10455	112.77214	760.19573	654.75144
0.10583	111.75468	759.88859	668.71596
0.10713	110.71923	760.04706	683.71276
0.10845	109.6654	760.69874	699.80796
0.10978	108.59283	761.87274	717.06629
0.11113	107.5011	763.59959	735.54873
0.1125	106.38981	765.91113	755.30928
0.11388	105.25852	768.84036	776.39078
0.11528	104.10679	772.42114	798.81957
0.1167	102.93415	776.68783	822.59879
0.11813	101.74012	781.67483	847.70031
0.11958	100.52419	787.4159	874.05517
0.12105	99.28587	793.9434	901.54292
0.12254	98.02461	801.2873	929.98026
0.12405	96.73988	809.47401	959.1099
0.12557	95.43112	818.52501	988.59121
0.12712	94.09777	828.4553	1017.9944
0.12868	92.73925	839.27166	1046.801
0.13026	91.35499	850.9709	1074.4123
0.13186	89.94442	863.53801	1100.1697
0.13348	88.50697	876.94449	1123.3855
0.13513	87.04207	891.14697	1143.3851
0.13679	85.54919	906.08627	1159.5567
0.13847	84.02784	921.6871	1171.4015
0.14017	82.47755	937.85867	1178.5785
0.14189	80.89791	954.49608	1180.935
0.14364	79.28862	971.48276	1178.5173
0.1454	77.64944	988.69367	1171.561
0.14719	75.98029	1005.999	1160.4619
0.149	74.28122	1023.2679	1145.7333
0.15083	72.55252	1040.3721	1127.9588
0.15269	70.7947	1057.188	1107.7458
0.15456	69.0086	1073.5979	1085.687
0.15646	67.19541	1089.4895	1062.3319
0.15839	65.35682	1104.7531	1038.1689
0.16033	63.49507	1119.2785	1013.617
0.16231	61.61311	1132.95	989.02512
0.1643	59.71472	1145.6424	964.67593
0.16632	57.80473	1157.2167	940.79248
0.16837	55.8892	1167.5192	917.54611
0.17044	53.97573	1176.3809	895.06432
0.17253	52.07375	1183.6218	873.43804
0.17465	50.19491	1189.0565	852.72805
0.1768	48.35358	1192.5035	832.97048
0.17897	46.56737	1193.7957	814.18145
0.18117	44.8578	1192.7917	796.36093
0.1834	43.25114	1189.3875	779.49606
0.18565	41.77928	1183.5254	763.56384
0.18794	40.4809	1175.2007	748.53345
0.19025	39.4027	1164.4653	734.36825
0.19258	38.60086	1151.4264	721.02735
0.19495	38.14269	1136.242	708.46707
0.19735	38.10833	1119.1136	696.64205
0.19978	38.5926	1100.276	685.50623
0.20223	39.70669	1079.986	675.01365
0.20472	41.57952	1058.5116	665.11908
0.20723	44.3585	1036.1208	655.77851
0.20978	48.209	1013.0733	646.9496
0.21236	53.312	989.6124	638.59196
0.21497	59.85896	965.96049	630.66737
0.21761	68.04296	942.31523	623.13993
0.22029	78.04516	918.8481	615.97619
0.223	90.01599	895.70417	609.14518
0.22574	104.05128	873.00303	602.61841
0.22851	120.16504	850.84048	596.36987
0.23132	138.26225	829.29068	590.37596
0.23417	158.11721	808.40863	584.61542
0.23704	179.3641	788.23267	579.06922
0.23996	201.50592	768.78698	573.72048
0.24291	223.94511	750.08388	568.55432
0.24589	246.03382	732.12596	563.55774
0.24892	267.13609	714.90797	558.71946
0.25198	286.69004	698.41844	554.02983
0.25508	304.25754	682.64114	549.48065
0.25821	319.55301	667.55627	545.06502
0.26138	332.44834	653.14144	540.77725
0.2646	342.95753	639.3725	536.61269
0.26785	351.20792	626.22421	532.56761
0.27114	357.40605	613.6708	528.6391
0.27448	361.80451	601.68635	524.82493
0.27785	364.67415	590.24517	521.12348
0.28127	366.28322	579.32202	517.53363
0.28472	366.88349	568.89231	514.05467
0.28822	366.70235	558.93223	510.68624
0.29177	365.93944	549.41885	507.42826
0.29535	364.76651	540.3302	504.28086
0.29899	363.32922	531.64531	501.24435
0.30266	361.75029	523.34401	498.31917
0.30638	360.13327	515.4074	495.50586
0.31015	358.56707	507.81739	492.805
0.31396	357.13132	500.55683	490.21724
0.31782	355.904	493.60954	487.74324
0.32173	354.9739	486.96018	485.38366
0.32568	354.46547	480.59426	483.13917
0.32969	354.59593	474.49811	481.0104
0.33374	355.82611	468.65881	478.99797
0.33784	359.32076	463.06415	477.10243
0.342	368.62321	457.70261	475.32431
0.3462	397.0526	452.5633	473.66404
0.35046	496.79664	447.63596	472.12198
0.35476	604.79457	442.91087	470.69834
0.35912	499.79996	438.37884	469.39321
0.36354	442.52765	434.03119	468.20646
0.36801	421.13105	429.85971	467.13769
0.37253	413.39947	425.85661	466.18619
0.37711	411.94026	422.01452	465.3508
0.38175	414.04763	418.32644	464.6298
0.38644	418.60034	414.78575	464.02079
0.39119	425.10429	411.38614	463.52048
0.396	433.35211	408.12162	463.12448
0.40087	443.28606	404.98649	462.82706
0.4058	454.93724	401.97532	462.62085
0.41079	468.39688	399.08293	462.49648
0.41584	483.80196	396.30438	462.44223
0.42095	501.32786	393.63495	462.44365
0.42612	521.18393	391.07012	462.48314
0.43136	543.61	388.60555	462.53963
0.43666	568.87174	386.23709	462.5883
0.44203	597.25342	383.96075	462.60044
0.44747	629.04547	381.7727	462.54365
0.45297	664.52432	379.66922	462.38224
0.45853	703.92052	377.64675	462.07815
0.46417	747.37097	375.70182	461.59235
0.46988	794.85036	373.83111	460.8868
0.47565	846.07843	372.03135	459.92681
0.4815	900.40344	370.2994	458.68384
0.48742	956.67119	368.63218	457.13831
0.49341	1013.1039	367.0267	455.28204
0.49948	1067.2336	365.48001	453.12009
0.50562	1115.953	363.98926	450.67143
0.51183	1155.7491	362.55162	447.96827
0.51813	1183.1464	361.16432	445.05411
0.5245	1195.3078	359.82464	441.98063
0.53094	1190.6355	358.52986	438.80388
0.53747	1169.161	357.27734	435.58031
0.54408	1132.5628	356.06442	432.36312
0.55077	1083.7981	354.88847	429.19935
0.55754	1026.4955	353.7469	426.12793
0.56439	964.32628	352.63709	423.17862
0.57133	900.527	351.55646	420.37194
0.57835	837.6434	350.5024	417.71961
0.58546	777.47328	349.47231	415.22563
0.59266	721.1404	348.4636	412.88735
0.59995	669.2297	347.47365	410.69686
0.60732	621.93328	346.49984	408.6421
0.61479	579.17954	345.53953	406.70801
0.62234	540.73483	344.59006	404.87742
0.62999	506.27737	343.64879	403.1318
0.63774	475.4476	342.71302	401.45193
0.64558	447.88058	341.78006	399.8183
0.65352	423.22542	340.8472	398.21155
0.66155	401.15588	339.91174	396.61269
0.66968	381.37536	338.97095	395.0034
0.67791	363.61816	338.02212	393.36618
0.68625	347.64882	337.06253	391.68451
0.69468	333.26015	336.08949	389.94303
0.70322	320.27092	335.10032	388.12764
0.71187	308.5233	334.0924	386.22567
0.72062	297.88046	333.06313	384.22595
0.72948	288.22446	332.00998	382.119
0.73845	279.45445	330.9305	379.89708
0.74752	271.48555	329.82231	377.55431
0.75671	264.2482	328.68315	375.08673
0.76602	257.68874	327.51089	372.49234
0.77543	251.77151	326.30351	369.77112
0.78497	246.48394	325.05916	366.92497
0.79462	241.84724	323.77617	363.95771
0.80438	237.93914	322.45304	360.87489
0.81427	234.94413	321.08848	357.68371
0.82428	233.27484	319.68143	354.39283
0.83442	233.90179	318.23103	351.01216
0.84467	239.40919	316.7367	347.5526
0.85506	258.23444	315.19809	344.02588
0.86557	327.2312	313.61511	340.44423
0.87621	574.7595	311.98796	336.82017
0.88698	430.4276	310.3171	333.1663
0.89788	278.23237	308.60325	329.49502
0.90892	235.22849	306.84745	325.81839
0.9201	218.06493	305.05096	322.14793
0.93141	209.06941	303.21536	318.49448
0.94286	203.44514	301.34245	314.86806
0.95445	199.50827	299.43431	311.2778
0.96618	196.55237	297.49326	307.73177
0.97806	194.24237	295.52184	304.23679
0.99008	192.40591	293.52284	300.80044
1.00225	190.95051	291.49922	297.44395
1.01457	189.82709	289.45418	294.13864
1.02705	189.01262	287.3911	290.90603
1.03967	188.50143	285.31359	287.74892
1.05245	188.30088	283.22549	284.66893
1.06539	188.4293	281.13093	281.66723
1.07849	188.91539	279.0344	278.7445
1.09175	189.79834	276.94087	275.90089
1.10517	191.1287	274.85597	273.13609
1.11875	192.96943	272.78623	270.44935
1.13251	195.39721	270.73941	267.83959
1.14643	198.50327	268.72498	265.30539
1.16052	202.3932	266.75471	262.8451
1.17479	207.18439	264.84349	260.45682
1.18923	212.99931	263.01034	258.13847
1.20385	219.95166	261.27967	255.88782
1.21865	228.12264	259.68291	253.70252
1.23363	237.52521	258.26026	251.58007
1.2488	248.05883	257.0627	249.51792
1.26415	259.46619	256.15376	247.5134
1.27969	271.3153	255.61053	245.56378
1.29542	283.03615	255.52224	243.66625
1.31135	294.0267	255.98361	241.81794
1.32747	303.80433	257.07609	240.01593
1.34378	312.13906	258.81928	238.25723
1.3603	319.10489	261.03246	236.53878
1.37703	325.03368	262.88019	234.85747
1.39395	330.41224	263.99698	233.21009
1.41109	335.78349	274.84491	231.59335
1.42844	341.69561	282.36378	230.00381
1.446	348.72067	287.20689	228.43786
1.46377	357.56591	290.45594	226.89168
1.48177	369.35197	291.97549	225.36128
1.49998	386.29299	291.67673	223.8425
1.51842	413.28309	289.69188	222.33117
1.53709	455.68777	286.32767	220.82326
1.55599	423.48567	281.96816	219.31505
1.57511	322.63555	276.99163	217.80334
1.59448	319.06565	271.72373	216.28559
1.61408	327.50958	266.42357	214.76001
1.63392	336.85138	261.29087	213.22563
1.65401	344.08866	256.48369	211.68232
1.67434	349.21565	252.14077	210.13076
1.69492	354.23692	248.40722	208.57245
1.71576	360.0082	245.4658	207.00971
1.73685	356.10197	243.57725	205.44554
1.7582	338.49049	243.12777	203.88367
1.77982	321.01301	244.64441	202.32841
1.8017	306.22862	248.58008	200.78457
1.82385	292.72329	254.25078	199.25739
1.84627	279.71814	257.56187	197.7524
1.86896	266.98305	252.24625	196.27527
1.89194	254.56003	239.02004	194.83178
1.9152	242.51663	224.87171	193.42765
1.93874	231.01638	213.54106	192.06845
1.96257	220.18246	205.10646	190.75956
1.9867	210.11838	198.72382	189.50607
2.01112	200.89795	193.67564	188.31273
2.03585	192.5642	189.49399	187.18393
2.06087	185.13158	185.89066	186.12369
2.08621	178.59004	182.6877	185.13558
2.11186	172.9097	179.77268	184.22275
2.13782	168.0458	177.07252	183.38789
2.1641	163.94311	174.53841	182.6332
2.1907	160.53987	172.13708	181.9603
2.21763	157.77094	169.84569	181.3702
2.24489	155.57023	167.64881	180.86314
2.27249	153.87247	165.53666	180.43847
2.30043	152.61433	163.5039	180.09449
2.32871	151.7351	161.54802	179.82819
2.35733	151.17689	159.66484	179.63511
2.38631	150.88435	157.83427	179.50904
2.41565	150.80405	156.0483	179.44191
2.44535	150.88343	201.12288	179.42362
2.47541	151.0693	160.92895	179.44203
2.50584	151.30611	156.84585	179.48302
2.53664	151.53402	154.60149	179.5306
2.56783	151.68696	152.00493	179.56704
2.59939	151.69088	149.16778	179.57287
2.63135	151.46262	146.69728	179.52685
2.6637	150.9097	145.26273	179.4057
2.69644	149.93168	145.59176	179.18471
2.72959	148.42352	148.07658	178.84152
2.76314	146.28169	151.91611	178.37284
2.79711	143.41389	155.41979	177.86253
2.8315	139.75636	157.45117	177.75761
2.86631	135.32405	157.87314	179.45218
2.90154	130.48811	157.18863	181.47974
2.93721	128.89023	156.05378	178.92865
2.97332	210.36653	154.82806	175.24089
3.00987	161.23572	154.13783	171.75055
3.04687	126.89215	153.58291	168.36649
3.08433	113.91844	153.40141	165.00363
3.12224	105.19608	153.64622	161.662
3.16063	98.16995	154.53763	158.38218
3.19948	92.17493	154.08346	155.21405
3.23881	86.96001	154.19011	152.20017
3.27863	82.39098	152.78576	149.36905
3.31893	78.41734	148.20331	146.73425
3.35973	75.31057	152.41612	144.2967
3.40104	74.76055	156.29271	142.04817
3.44285	79.67606	159.17658	139.97472
3.48517	82.96578	161.71608	138.05952
3.52801	81.44724	164.38077	136.28492
3.57138	79.29573	167.7038	134.63387
3.61529	77.61877	171.76353	133.09065
3.65973	76.42165	174.29245	131.64133
3.70472	75.59254	172.22617	130.27388
3.75026	75.04928	167.81463	128.97816
3.79637	74.75326	163.95856	127.74574
3.84304	74.7159	161.11872	126.56983
3.89028	75.02253	159.04203	125.44519
3.9381	75.89355	157.50453	124.36834
3.98652	77.80591	156.3467	123.33838
4.03552	81.55545	155.39927	122.35922
4.08513	87.22283	154.3907	121.44538
4.13535	91.55674	154.11965	120.63675
4.18619	92.99999	169.39225	120.03513
4.23765	95.82845	159.79609	119.87302
4.28975	101.36696	158.41065	120.42333
4.34248	104.78993	158.01377	120.89094
4.39586	104.44262	157.95375	120.08656
4.4499	102.48254	157.96111	121.56308
4.50461	98.50739	157.58099	126.03246
4.55998	93.97347	155.82567	126.19056
4.61604	90.31397	151.20427	124.28801
4.67279	87.98657	142.97109	122.55185
4.73023	86.89168	132.61261	123.43766
4.78838	83.95195	122.59067	115.64071
4.84725	64.46792	114.15494	114.77579
4.90683	59.86394	107.34062	113.45952
4.96715	62.97781	101.82992	110.69383
5.02822	66.34016	97.35959	110.30143
5.09003	68.45038	93.76946	111.81802
5.1526	71.09409	90.95852	115.76659
5.21595	75.69108	88.84755	118.79844
5.28007	77.22914	87.36144	115.16199
5.34497	73.93961	86.42246	110.72547
5.41068	71.30193	85.94618	106.95742
5.4772	70.05918	85.83507	103.62614
5.54453	69.71581	85.97039	100.66168
5.61269	69.91748	86.20727	98.08806
5.68169	70.34764	86.3822	95.9169
5.75153	73.24618	86.33921	94.11786
5.82224	73.40056	85.97053	92.62418
5.89381	74.87551	85.27918	91.34984
5.96627	76.94966	84.79807	90.20749
6.03961	79.62964	90.21479	89.12314
6.11386	82.47753	89.95263	88.04766
6.18902	83.71791	85.94742	86.96601
6.2651	81.12574	84.1416	85.90385
6.34212	76.0738	83.26323	84.93082
6.42008	71.84695	82.93657	84.16045
6.49901	69.3657	82.99706	83.74886
6.5789	68.13519	83.34327	83.89434
6.65978	67.6153	83.90383	84.82504
6.74165	67.47771	84.62292	86.70475
6.82452	67.54395	85.44898	89.28119
6.90842	67.71503	86.32488	91.33029
6.99335	67.93017	87.17929	91.20825
7.07932	68.1461	87.92089	88.90022
7.16635	68.32986	88.44141	85.83725
7.25444	68.46075	88.6466	83.02517
7.34362	68.53463	88.60206	80.7119
7.4339	68.55828	89.19415	78.83619
7.52529	68.53009	91.13376	77.2922
7.6178	68.42791	93.13349	76.00062
7.71144	68.23308	92.71246	74.91175
7.80624	67.97617	86.9697	73.9953
7.90221	67.73287	80.04378	73.23157
7.99935	67.55714	83.8665	72.60631
8.09769	67.44366	83.1205	72.10812
8.19724	67.34974	79.62759	71.72764
8.29801	67.2261	74.9661	71.4573
8.40002	67.03072	68.53209	71.29133
8.50328	66.73138	68.67432	71.22553
8.60781	66.30357	66.611	71.25655
8.71363	65.72326	63.41948	71.38083
8.82075	64.94693	60.45395	71.59352
8.92918	63.89249	58.33645	71.88856
9.03895	63.10934	57.14213	72.26147
9.15007	63.53886	56.69057	72.71638
9.26256	65.17758	56.75487	73.27601
9.37642	67.18246	57.14683	73.98243
9.49169	67.3472	57.7297	74.84128
9.60837	69.10431	58.40261	75.59184
9.72649	69.78989	59.07052	75.34423
9.84606	68.8687	59.59914	73.27246
9.9671	67.59346	59.81585	70.35256
10.08963	66.76028	59.84805	68.01361
10.21366	62.47869	60.35427	66.50914
10.33922	56.92686	61.28145	65.54812
10.46632	52.49149	62.09742	64.82871
10.59499	49.56102	62.63458	64.2609
10.72524	47.73778	62.93121	64.29513
10.85708	46.658	63.06566	64.65308
10.99055	46.0976	63.1139	64.75708
11.12566	45.92434	63.14458	65.44213
11.26243	46.04876	63.222	65.64601
11.40088	46.38898	63.40837	64.53996
11.54104	46.85161	63.76168	63.22843
11.68291	47.33262	64.32781	61.70396
11.82654	47.73238	65.12838	60.19054
11.97192	47.97238	66.14764	58.93453
12.1191	48.00675	67.32135	57.95156
12.26808	47.82739	68.52883	57.18848
12.41889	47.46188	69.58687	56.65559
12.57156	46.96276	70.22796	56.35579
12.72611	46.39119	70.0203	56.21188
12.88255	45.802	68.48036	56.12103
13.04092	45.23693	66.38827	56.02311
13.20124	44.72646	65.19326	55.9036
13.36352	44.29365	64.49415	55.77261
13.5278	43.95282	63.6689	55.65434
13.6941	43.70513	62.38297	55.58475
13.86245	43.54238	60.82077	55.6024
14.03286	43.46533	59.8902	55.72764
14.20537	43.5026	59.7551	55.93705
14.38	43.72213	57.68512	56.14399
14.55678	44.29866	56.35041	56.20314
14.73573	45.41684	54.92686	55.97029
14.91688	47.03935	53.84837	55.41232
15.10025	49.29583	53.79371	54.65308
15.28589	52.68876	54.12491	53.87314
15.4738	57.23066	54.19671	53.18776
15.66402	57.4922	53.74149	52.62243
15.85658	44.55401	52.89279	52.14878
16.05151	44.49554	51.94355	51.71922
16.24884	43.53716	51.14674	51.28801
16.44859	43.47056	50.65887	50.82891
16.65079	42.91362	50.5306	50.35131
16.85549	41.65208	50.69983	49.90049
17.0627	40.6707	50.9875	49.53395
17.27245	40.4091	51.10583	49.29272
17.48479	40.45886	50.70416	49.19021
17.69973	40.37701	49.5327	49.21864
17.91732	40.02645	47.67342	49.35973
18.13758	39.44216	45.529	49.58953
18.36055	38.74777	43.49611	49.86645
18.58626	38.07588	41.73788	50.09901
18.81474	37.48374	40.24279	50.38995
19.04604	36.95239	38.94875	50.40665
19.28018	36.46149	37.80146	50.44135
19.51719	36.03515	36.76662	50.24356
19.75712	35.71104	35.82844	49.78505
20	35.50303	34.98333	49.67967
