# Supplementary material for: Interactions and Cold Collisions of AlF in the Ground and Excited Electronic States with He
Source: J Phys Chem A. 2025 Sep 2;129(36):8239–50. doi: 10.1021/acs.jpca.5c02533 (PMC12434673; doi:10.1021/acs.jpca.5c02533)
Supplement: Supplementary file 1 [file jp5c02533_si_001.zip › A1A2pes.txt]

	0,B2	8.8877	20.4014	31.9828	43.5795	55.181	66.7869	78.3932	90	101.6067	113.213	124.818	136.4204	148.0171	159.5985	171.1122	180,B2
5	5133.5774614793	6599.13467320597	6869.91369394853	7219.92744597471	7412.07090117628	7046.62369309818	5786.21600320614	4156.03964975161	2722.71228758729	1670.40605331683	1027.44634281709	837.08721636555	1217.16021385349	2298.76192186983	3957.32951359052	5486.00104495386	5361.2823911418
5.15	4311.55059429297	5470.13083438625	5755.73097696024	6094.03356267626	6278.6424537956	5950.0889311886	4903.93018133245	3552.57878859294	2339.54469780225	1429.62263039304	853.34150753741	639.65222781057	866.20930515294	1615.50666911849	2783.5747975099	3859.21776929459	3789.39630493456
5.3	3599.45198553561	4517.22466049569	4795.33413391365	5119.63423817187	5294.30312325322	5011.0886699182	4147.47136015737	3028.8815925786	2005.63379945254	1222.7151167641	711.45993758115	491.52660460236	612.97508641252	1125.67660341376	1944.06897071073	2698.62494683504	2661.70272966191
5.45	2984.98008213967	3713.18812881243	3974.58680382605	4282.27706801019	4447.12885284691	4210.95878666674	3501.32707276182	2576.53559910236	1715.63538527331	1044.79800714395	595.01986685041	379.99398662078	431.04159104507	776.43101259608	1346.41540828832	1873.86781523907	1856.00038552936
5.6	2457.92053477841	3035.88722280012	3278.34084766582	3567.4942845157	3723.29054607736	3531.84940969499	2951.08661487434	2187.31928848696	1464.54543367776	891.76712593289	498.82413608311	295.60160150866	300.88655062314	528.87460255963	923.07298729873	1290.25843445435	1282.83141294131
5.75	2009.02468250149	2468.20731073338	2691.69832748068	2961.09904754056	3108.48943073492	2957.29994167795	2483.70441442829	1853.50276422858	1247.75058792227	760.15916345374	418.88050174136	231.36796125389	208.15193478671	354.51078721537	624.84646920331	879.23292975648	877.00087275921
5.9	1629.58596669714	1995.38872367746	2200.49215583958	2449.53879862052	2588.83276267729	2472.49584502312	2087.54392648805	1567.96626929758	1061.02596136009	647.03535439741	352.09876102068	182.13541202797	142.35782990553	232.57068223177	416.04708425515	591.28221388448	591.16150283743
6.05	1312.47146185786	1604.19494663675	1791.53410216573	2020.1322935764	2151.36275969023	2064.32570527456	1752.35788053223	1324.29236548352	900.57244812861	549.86954576109	296.07347196531	144.10923746091	95.8665188208	147.98076995175	270.88436856544	390.76580151026	391.05770276949
6.2	1046.42211941335	1282.62071729555	1452.81670939712	1661.27810341354	1784.31777629845	1721.31977821621	1469.2070748402	1116.77251763409	762.98819144733	466.4933281905	248.90837376341	114.49772024639	63.15821456287	89.85949817033	170.78637885896	252.11270337601	251.97443435848
6.35	828.70767495397	1019.83715736032	1173.5966943463	1362.55337790575	1477.2398463348	1433.54025255639	1230.33966544504	940.35222499736	645.25102564738	395.03019359059	209.10225993894	91.24657783825	40.25384207171	50.38698578498	102.44856300449	157.0340984805	156.14083673233
6.5	649.29594309671	806.28175715839	944.43225838765	1114.74457204365	1220.94834598455	1192.43859141765	1029.08362356435	790.61785274392	544.67458124532	333.85822443827	175.44582527509	72.84582477521	24.30023114432	23.97101919782	56.36766947973	92.50197272757	90.8186023078
6.75	421.85657773772	537.68431424797	651.92963866871	793.50833363419	885.57135709976	874.94878495936	762.04006104141	590.1453352959	408.95805367385	251.04166717673	130.42938371068	50.03143688276	7.89011298444997	-1.30148456183003	11.57728678525	28.96845654569	26.24477637498
6.9	320.00059623693	417.879697424	519.14968166002	645.06227746472	728.82038089325	725.42510835168	635.25834569795	494.13835271126	343.46462903714	210.92828886886	108.83088527397	39.81708755602	2.02575084412996	-9.34084029536002	-3.08361856555001	7.68380683131001	4.57824080265999
7.05	238.76864581121	322.2765481604	411.64442315729	523.12217248112	598.84969916136	600.66036486711	528.85265509653	413.06881351248	287.87170500484	176.79120476312	90.54425901905	31.53630972839	-1.92259776756	-14.07490808603	-12.06452046607	-5.73048261541	-9.03357581196003
7.2	174.5042791081	246.35368905857	324.88390677668	423.16684128479	491.23031385051	496.66231096776	439.6296333561	344.70466070229	240.76586495331	147.78543753016	75.07568702617	24.800633303	-4.52556689122001	-16.59886634253	-17.21339530933	-13.80275954359	-17.15852665158
7.35	124.09754060633	186.3559091821	255.0953636113	341.39937275943	402.23774047263	410.05762157516	364.89193726167	287.12768600575	200.91585620264	123.19330512661	62.00377800381	19.30279379645	-6.19576883312999	-17.6677077955	-19.82075392561	-18.3041842254	-21.58971945147
7.5	84.93229270438	139.18861623389	199.13372219892	274.63957950185	328.73788129704	338.00410021786	302.35264115822	238.7006086756	167.2616162851	102.37613637626	50.97956728868	14.81234284619	-7.21413112097004	-17.79500308148	-20.77107907784	-20.45284086289	-23.58035435464
7.65	54.81378909225	102.31248873327	154.40918189374	220.23620796957	268.1102092296	278.11605765689	250.07378405402	198.02976480499	138.8835464968	84.78743944792	41.69359565107	11.13614277694	-7.78037566895	-17.34508008793	-20.6745102402	-21.08053830755	-23.99735615354
7.8	31.9335588105	73.65788090991	118.78405978982	175.98353812104	218.16217270662	228.39188525753	206.42247469443	163.91023866973	115.00031715138	69.96412287018	33.89127251902	8.13592457116999	-8.03716098722	-16.5483871774	-19.93488073373	-20.75791059998	-23.42452736663
7.95	14.79697962202	51.53483810511	90.50914307809	140.05773577265	177.06335330556	187.1460178537	170.01382815784	135.33025222091	94.93375163905	57.49137959045	27.34434427629	5.69317192813998	-8.07886116710999	-15.56733557683	-18.83531283242	-19.86684359812	-22.27009080757
8.1	2.18816207107	34.58700709929	68.15126241812	110.9444259705	143.29059708728	152.98040204593	139.68462889995	111.42946490501	78.10663168028	47.02243969175	21.87503647177	3.70912126390001	-7.97570809054003	-14.50288361648	-17.55138624107	-18.66412262024	-20.79961077987
8.25	-6.88052968185002	21.71701473745	50.54720226561	87.40796654206	115.57753543091	124.70987482682	114.45382532019	91.46824721556	64.01636037008	38.25223343699	17.3165483859	2.10476171128997	-7.77598617633003	-13.42745792458	-16.20161726042	-17.31435363959	-19.18866698833
8.4	-13.2123727862	12.0491572419	36.75102696095	68.41463197532	92.87069010765	101.34460561056	93.49180331338	74.82548594683	52.24374116324	30.92836500052	13.52841625484	0.82083511993998	-7.51261661913002	-12.37178494947	-14.86062726501	-15.92068973274	-17.55577573369
8.55	-17.44164892557	4.88111579344	25.99238054933	53.13041867248	74.2921625935	82.06375927721	76.10063355294	60.97224723811	42.43103041123	24.82477551241	10.39212377785	-0.204111406830025	-7.20754688204003	-11.3687858858	-13.57450592735	-14.55336278161	-15.96677940525
8.7	-20.07095500495	-0.351159409600008	17.65453931764	40.85739730696	59.12207609878	66.17599073912	61.69651352041	49.46299758847	34.26657413803	19.75052204369	7.80451787836	-1.00519380998003	-6.88491917446999	-10.42943446512	-12.36081121792	-13.25187821978	-14.4633781829
8.85	-21.508513838	-4.08442288291001	11.23929585351	31.0337128234	46.75468064193	53.10627646307	49.78562529604	39.91804588628	27.48919753275	15.54977760635	5.68219819659	-1.63069650833002	-6.54473349642001	-9.55592543374003	-11.2371011072	-12.03598876404	-13.06751952974
9	-22.06597940074	-6.66983403609003	6.34501158220996	23.20066324301	36.6961583032	42.37396700717	39.95316182724	32.01915391659	21.87723121808	12.07768894393	3.94834861168997	-2.10476171129002	-6.20454781837004	-8.75045353797	-10.2055703415	-10.91447339963	-11.79017717732
9.25	-21.67311981125	-9.14770262008002	0.722071535989995	13.55914270318	23.97101919782	28.62607612133	27.27630714068	21.79822035092	14.61920517091	7.60918545676997	1.76238128693	-2.62711133307001	-5.64269276300999	-7.55870629164004	-8.69119538760002	-9.26182942820001	-9.9202533212
9.5	-20.29701387488	-10.10461201124	-2.66003252772	7.06927786450999	15.05815443291	18.81994960825	18.15494147632	14.42167800301	9.38473522155999	4.42021906833997	0.248006333030002	-2.90584411444002	-5.10497991706	-6.53595451118002	-7.40726879625003	-7.85938653611001	-8.34881496324001
9.75	-18.45342697448	-10.15509117637	-4.56287757849003	2.77196458953	8.86896983870996	11.88016177603	11.64532392086	9.14111838114997	5.65147174824999	2.17499359320998	-0.768161208500007	-3.01558142994003	-4.60018826576	-5.66025073349003	-6.32745361173002	-6.68300251395	-7.04513565510004
10	-16.45620783238	-9.68761021234	-5.50881323810003	-0.006584238930008	4.62652522147998	7.01660395306997	7.04074616247997	5.40127066891	3.02216566886999	0.621113205729976	-1.42219560888003	-2.99802345945999	-4.13490204804	-4.91403698809004	-5.42102338570003	-5.69756142076	-5.96312572427004
10.25	-14.48971513862	-8.95675969111001	-5.84680416984002	-1.73384958490003	1.76677077954998	3.65425260615	3.82324807202	2.78513306738997	1.19833148525997	-0.423586037830007	-1.81944469099	-2.90803886075	-3.70473177128003	-4.27536581188002	-4.65505692351	-4.8723368082	-5.06766922979003
10.5	-12.65051773084	-8.11178236176004	-5.81168822888004	-2.75440661905001	-0.116321554430023	1.36293745851	1.61094379154	0.987635839499988	-0.035115940960029	-1.10176264762002	-2.02575084413001	-2.76318560429001	-3.31845642071999	-3.72667923438	-4.01638574730004	-4.18318646686	-4.32584497701001
10.75	-10.98470528155	-7.24924706193002	-5.5527081643	-3.29211946500001	-1.31465303969	-0.158021734320013	0.122905793359984	-0.219474631000029	-0.847172075660013	-1.51876444652002	-2.11134595022002	-2.58980064579999	-2.96510226481	-3.25700352404003	-3.47428340873002	-3.60157869471003	-3.70692651759002
11	-9.50544626861004	-6.41963295675	-5.17960129160003	-3.51378884231002	-2.03891932199003	-1.13687858858001	-0.853756314590022	-1.00299906366999	-1.35635321958004	-1.74921280907003	-2.10476171129002	-2.40105246314002	-2.64905879617002	-2.853170203	-3.01338668363	-3.11434501389002	-3.19116113474004
11.25	-8.21713018464003	-5.65147174825004	-4.74943101484002	-3.52695732016999	-2.43397365779001	-1.73165483859	-1.45950629614999	-1.48584325187003	-1.65044922512	-1.85236588563999	-2.04111406830001	-2.21010953417001	-2.36374177587	-2.50420553971002	-2.62711133307001	-2.70173270760999	-2.75660136536
11.5	-7.09780956654001	-4.9601266606	-4.30828700653002	-3.41722000467003	-2.60735861628003	-2.06306153140003	-1.81066570575	-1.75360230169001	-1.79530248158	-1.86553436350001	-1.94015573803999	-2.02136135151004	-2.10915120391004	-2.20352529524	-2.29350989395004	-2.35276804432002	-2.39446822421001
11.75	-6.13651068276001	-4.34120820118001	-3.87153249083999	-3.22847182201001	-2.63369557200002	-2.21230428048	-1.98185591793003	-1.88089758767001	-1.83919740778002	-1.82163943730003	-1.81944469099	-1.84139215409001	-1.88309233398	-1.94454523066002	-2.00819287365002	-2.05647729247002	-2.08720374081003
12	-5.31348081651	-3.79910586261	-3.46330967717999	-3.00460769839	-2.56785318270003	-2.24083598251002	-2.03233508306002	-1.90503979708001	-1.81286045206004	-1.74262857014003	-1.69214940500999	-1.66800719559999	-1.67898092715002	-1.71848636073003	-1.76457603324004	-1.80188672051001	-1.82383418361002
12.5	-4.00102252313003	-2.90803886075	-2.74562763381002	-2.51737401756999	-2.28692565502003	-2.09159323343	-1.92698726018003	-1.78432875003002	-1.64825447881002	-1.52534868545003	-1.4265851015	-1.36293745851	-1.3387952491	-1.34976898065003	-1.37391119006003	-1.39585865315999	-1.41122187733004
13	-3.04630787828004	-2.23864123620003	-2.16401986166	-2.05867203878	-1.93796099173001	-1.81944469099	-1.69434415132003	-1.56265937272	-1.42000086257004	-1.28831608397001	-1.18077351478003	-1.10834688655003	-1.07103619928002	-1.06664670666	-1.07762043821003	-1.09298366238003	-1.10176264762002
13.5	-2.33959956646	-1.73384958490003	-1.70531788287001	-1.65922821036	-1.6021648063	-1.52754343176002	-1.43316934043001	-1.31904253231002	-1.19174724633001	-1.07103619928002	-0.970077869019997	-0.897651240789999	-0.86034055352003	-0.84936682197	-0.855951060900009	-0.866924792449991	-0.87350903138
14	-1.81724994468001	-1.35415847327	-1.34976898065003	-1.33221101017004	-1.30806880076004	-1.25978438194004	-1.18516300740001	-1.09298366238003	-0.983246346880014	-0.880093270310008	-0.790108671600019	-0.730850521230038	-0.693539833960022	-0.682566102409992	-0.684760848720026	-0.691345087650035	-0.697929326579996
14.5	-1.4265851015	-1.06884145297003	-1.06884145297003	-1.06884145297003	-1.05786772142	-1.02714127307999	-0.972272615330032	-0.895456494480012	-0.805471895770023	-0.719876789680008	-0.645255415140023	-0.592581503700002	-0.561855055359995	-0.553076070119999	-0.553076070119999	-0.557465562740021	-0.564049801670029
15	-1.13029434965	-0.84936682197	-0.853756314590022	-0.86034055352003	-0.858145807209996	-0.836198344110031	-0.792303417910006	-0.728655774920003	-0.658423892999992	-0.585997264769994	-0.526739114400013	-0.482844188200035	-0.458701978790036	-0.449922993549993	-0.452117739860028	-0.452117739860028	-0.460896725100023
16	-0.728655774920003	-0.550881323810012	-0.555270816430034	-0.564049801670029	-0.566244547980016	-0.553076070119999	-0.524544368090026	-0.487233680820009	-0.441144008309998	-0.395054335800033	-0.35554890222003	-0.329211946499996	-0.311653976020005	-0.305069737089997	-0.30287499078001	-0.305069737089997	-0.309459229710018
17	-0.485038934510023	-0.364327887460025	-0.370912126390034	-0.377496365319995	-0.377496365319995	-0.370912126390034	-0.351159409600008	-0.327017200190009	-0.298485498160036	-0.269953796130015	-0.245811586720015	-0.226058869930038	-0.217279884689995	-0.212890392070021	-0.210695645760034	-0.212890392070021	-0.217279884690042
18	-0.331406692810031	-0.250201079340037	-0.254590571960011	-0.258980064580032	-0.258980064580032	-0.252395825650024	-0.243616840410029	-0.226058869930038	-0.206306153140012	-0.188748182660021	-0.173384958490017	-0.16021648063	-0.153632241699992	-0.149242749080018	-0.149242749080018	-0.149242749080018	-0.153632241700039
19	-0.232643108859998	-0.177774451109991	-0.177774451109991	-0.179969197420026	-0.179969197420026	-0.175579704800004	-0.17119021218003	-0.158021734320013	-0.147048002770031	-0.131684778600027	-0.122905793360032	-0.114126808120036	-0.109737315500015	-0.107542569190028	-0.105347822879993	-0.107542569190028	-0.111932061810002
20	-0.166800719560009	-0.127295285980005	-0.127295285980005	-0.127295285980005	-0.129490032289992	-0.125100539670018	-0.120711047049997	-0.111932061810002	-0.107542569190028	-0.096568837639998	-0.089984598710037	-0.085595106090015	-0.081205613469994	-0.079010867160007	-0.081205613469994	-0.081205613469994	-0.083400359780028
22.5	-0.079010867160007	-0.059258150370029	-0.059258150370029	-0.059258150370029	-0.061452896680016	-0.059258150370029	-0.057063404059994	-0.05267391144002	-0.048284418819999	-0.046089672510012	-0.041700179890038	-0.041700179890038	-0.039505433580003	-0.039505433580003	-0.039505433580003	-0.037310687270016	-0.041700179890038
25	-0.041700179890038	-0.030726448340008	-0.030726448340008	-0.028531702030021	-0.030726448340008	-0.028531702030021	-0.028531702030021	-0.026336955720034	-0.024142209409999	-0.021947463100012	-0.021947463100012	-0.019752716790026	-0.019752716790026	-0.019752716790026	-0.019752716790026	-0.019752716790026	-0.021947463100012
27.5	-0.021947463100012	-0.015363224170004	-0.015363224170004	-0.015363224170004	-0.015363224170004	-0.017557970479991	-0.015363224170004	-0.015363224170004	-0.015363224170004	-0.013168477860017	-0.013168477860017	-0.013168477860017	-0.013168477860017	-0.013168477860017	-0.013168477860017	-0.013168477860017	-0.013168477860017
30	-0.013168477860017	-0.01097373155003	-0.01097373155003	-0.01097373155003	-0.01097373155003	-0.01097373155003	-0.008778985239995	-0.008778985239995	-0.008778985239995	-0.008778985239995	-0.008778985239995	-0.008778985239995	-0.008778985239995	-0.008778985239995	-0.008778985239995	-0.008778985239995	-0.008778985239995
35	-0.004389492620022	-0.004389492620022	-0.004389492620022	-0.004389492620022	-0.004389492620022	-0.004389492620022	-0.004389492620022	-0.004389492620022	-0.004389492620022	-0.004389492620022	-0.004389492620022	-0.004389492620022	-0.004389492620022	-0.004389492620022	-0.004389492620022	-0.004389492620022	-0.004389492620022
