# Supplementary material for: Interactions and Cold Collisions of AlF in the Ground and Excited Electronic States with He
Source: J Phys Chem A. 2025 Sep 2;129(36):8239–50. doi: 10.1021/acs.jpca.5c02533 (PMC12434673; doi:10.1021/acs.jpca.5c02533)
Supplement: Supplementary file 1 [file jp5c02533_si_001.zip › b3A1pes.txt]

	0	8.8877	20.4014	31.9828	43.5795	55.181	66.7869	78.3932	90	101.6067	113.213	124.818	136.4204	148.0171	159.5985	171.1122	180
5	4103.81785605147	4387.82241805809	5488.22212821958	6959.36277455889	7736.62340126015	6670.80191921271	4581.48683245249	2748.4588565499	1499.60211648739	782.43803324655	495.88976026664	602.60710484408	1160.17582066065	2256.23212787465	3773.71923204223	5118.74756066263	5509.33339297547
5.15	3363.96668020416	3630.56690397248	4650.38650336232	5964.39209289087	6588.75791265229	5671.19812808428	3919.56890332697	2352.8338867093	1271.16853104997	641.65383644529	374.04841886699	422.49744366024	813.0437705395	1595.07797046501	2673.15930540011	3622.13688339577	3896.6184411633
5.3	2708.87880159536	2989.79535554381	3922.6261849368	5084.43270210578	5589.44163329047	4807.31525401994	3340.34462566963	2006.59290359001	1074.65533594519	525.94242148947	281.18211825196	291.1550454846	561.41391135169	1116.44988992652	1879.47758680743	2546.95041884356	2431.54187887852
5.45	2222.63056186855	2448.63236839449	3293.12026931736	4313.05838500794	4725.59168042078	4064.17195870763	2836.929080306	1705.33544084048	906.07028763516	430.71018435226	210.42130247125	195.99742972193	380.22443498333	771.79790313567	1309.57878622128	1777.40213067564	1911.76230502753
5.6	1788.32977255313	1993.39369928167	2751.49199595032	3642.31977046253	3983.10241950885	3427.41021178733	2401.87110351363	1444.55568428628	761.8403391272	352.24141953083	156.51613835134	127.57840825399	250.7497659175	525.07988618964	902.27557126517	1228.84504320793	1322.34562550655
5.75	1427.80757519467	1612.42085580663	2288.15690769991	3063.27546200261	3347.94722688747	2883.67937145531	2027.67344189756	1219.84658333693	638.77652403288	287.53810356572	115.46779811541	78.81772948472	159.05107033939	349.65381363134	612.71830109425	839.59581139788	904.37374873753
5.9	1130.43042392122	1295.47754117953	1894.10776570989	2566.56706136234	2806.8171609328	2420.80737467631	1707.14610654623	1027.01178304771	534.06078809016	234.16406805283	84.22558439256	44.44800227012	94.80426160676	225.89645870306	408.12624482236	564.83771559529	609.47446604807
6.05	886.83333622801	1033.46433719911	1560.91015991093	2142.87787045577	2347.42822654777	2027.8578005876	1429.11125450281	862.14682973313	445.18892575933	190.13745707423	60.4652608405	20.55379919315	50.3913752776	139.41686985013	264.60739411884	372.09289990478	402.6481580326
6.2	688.74650801896	818.27165624992	1280.71348275216	1783.27088230858	1958.65525468699	1695.11450727481	1197.09364834116	721.67428690789	369.96180123777	153.83196361421	42.42225142599	4.240042291814	20.2202572097075	79.6912385161	164.81227940314	237.88635779459	258.6289051704
6.35	528.8899657838	642.69414619623	1046.30360311261	1479.41045043539	1630.58018677557	1414.01359463632	1000.28635723084	602.36348800367	306.44803777268	123.91098716998	28.74678716838	-6.62183247617443	0.204140814235806	39.06428957169	96.17597805051	145.29878996093	159.2288447905
6.5	400.88577674567	500.38240596321	851.16431919789	1223.67202615526	1354.45256927554	1177.06878300872	833.80168113948	501.33273111544	252.96426494429	99.28373882547	18.4133809090415	-13.5946855003498	-12.6368464848848	11.9764153822575	49.62101932279	82.16032811485	91.38704160209
6.75	243.70682500871	322.42359616317	597.68209412444	886.16393860346	989.32140466608	862.98961231617	612.23326215974	366.74869263993	182.22100713406	67.61354957217	6.58803957218503	-19.5267600635633	-23.6669961352452	-13.4623571123944	4.24717936539203	19.8453982051859	24.28486792015
6.9	175.76625823635	243.76608315908	480.60335221749	727.40038003068	816.93725049344	714.28457608212	506.95128166904	302.78061668867	148.83452626634	53.08213425366	1.83112546006377	-20.8939548470705	-26.3468107893558	-21.1439333791346	-10.5191082460523	-0.937257356162225	1.80600557896251
7.05	123.07698357218	181.58453070416	384.67099100739	595.37322100632	673.05187715615	589.86221302191	418.66761134929	249.13882212596	120.98977983137	41.21514095549	-1.66242446769567	-21.2409689515249	-27.2248963057414	-25.2846900885363	-19.4063237548564	-13.8645830670794	-12.2586208668189
7.2	82.64097755674	132.78873599393	306.36902690552	485.87513285411	553.19458642074	485.95853321389	344.79903479362	204.28259704218	97.8417904998	31.55167295256	-4.18684747928479	-20.9114989467538	-26.9284962555252	-27.0499151082601	-24.2968990804722	-21.4291619950533	-20.5758996959102
7.35	51.96720312818	94.79328787521	242.70163119873	395.30673162565	453.55968818567	399.36701229915	283.13983196048	166.86217245668	78.64434452623	23.70984438693	-5.96791525329992	-20.1502925162033	-25.8986593950272	-27.262320241921	-26.5156701809546	-25.3844081676565	-25.0206399405055
7.5	29.01235147189	65.46269818837	191.12289816742	320.59098299432	370.89237367321	327.33104891233	231.77398932124	135.72969604933	62.77413395862	17.3789481619805	-7.18006626596532	-19.1278340855351	-24.4363100245072	-26.4879369276321	-26.9908202470156	-26.9525155591418	-26.9013865296294
7.65	12.1127812694197	43.03458564648	149.49075541303	259.09858088074	302.44482050324	267.52640671114	189.08178409912	109.89533723432	49.69783544364	12.2903091846767	-7.95815771388223	-17.9634990011424	-22.7526922568281	-25.131951986483	-26.3623849286462	-26.9862049150003	-27.1268921040147
7.8	-0.079367590251496	26.07139141649	116.01867943922	208.62161049705	245.88181860192	217.96684028503	153.68272086513	88.51850817492	38.96333124143	8.2259499702139	-8.40668291740232	-16.7387054376752	-20.9833998893476	-23.4521633926909	-25.0735396913408	-26.0711458243779	-26.3180170346164
7.95	-8.64470014791938	13.4093940650755	89.20765851626	167.27917425558	199.2390700218	176.99092667733	124.3982208508	70.87274784252	30.18434600143	5.00317351487835	-8.60682330389125	-15.5082719687729	-19.2200343903824	-21.6346999211424	-23.4204787181119	-24.5991165252577	-24.9029626912799
8.1	-14.4429908113195	4.10911270347181	67.82424521793	133.50861278361	160.84856756728	143.17427553285	100.22747973877	56.35669574818	23.02947303083	2.47019748473982	-8.62144703023956	-14.3079564109012	-17.5187533702427	-19.7936233935192	-21.6050729309664	-22.841678904391	-23.1658341553927
8.25	-18.1539433276457	-2.59043539057506	50.84129827115	105.99307829514	129.32762106306	115.32952909788	80.32113070707	44.44800227012	17.2305885129733	0.500349028261328	-8.4994701413078	-13.1601971919097	-15.9128861366551	-18.0028495953702	-19.7532679566408	-20.9732538185786	-21.2960981037145
8.4	-20.310726562035	-7.28588121864994	37.4204245855	83.63300288886	103.50204123329	92.45807780137	63.98124442912	34.71430238527	12.5519505327898	-1.01062860320405	-8.27857840651036	-12.0780050751885	-14.4200698904412	-16.3064687194745	-17.9468971279974	-19.1045783341597	-19.4135480476527
8.55	-21.3283122608407	-10.4530012998374	26.87247381964	65.51756684612	82.38858173109	73.71494431397	50.60426566967	26.79126820617	8.79915980897825	-2.14889256393934	-7.98813423935557	-11.0679052829394	-13.0475577414165	-14.7282467737772	-16.2340937336252	-17.3051486540912	-17.5898310415482
8.7	-21.5267869665651	-12.466315482317	18.6250251461041	50.87860895842	65.17738116807	58.39342032386	39.68320803111	20.3628927189162	5.80922150960727	-2.98796107436776	-7.65087435566397	-10.1317804246521	-11.7957398276851	-13.2786268221179	-14.64081955931	-15.6143182916135	-15.8744809513478
8.85	-21.1514750761424	-13.6188668201391	12.2265971917249	39.09501602003	51.18367869551	45.90750856627	30.80106971454	15.1714672315711	3.44571577870291	-3.58595416404433	-7.28421123618266	-9.26918075291281	-10.660420211304	-11.9591873040954	-13.1786366164027	-14.0527210663703	-14.2873137244825
9	-20.3873213646671	-14.1385176062766	7.30335993684069	29.64224366286	39.83903501912	35.76339112145	23.60449656405	11.0014295995916	1.59479474064845	-3.99183788292952	-6.9013455118051	-8.47733908767897	-9.63505402709207	-10.7662711139332	-11.8495158309847	-12.6274817613601	-12.8367844016371
9.25	-18.6114960933728	-14.0559394204118	1.58077321976641	17.9339193955392	25.57976824305	22.97021488046	14.5639855951725	5.84134355323087	-0.599676692739446	-4.34624880918779	-6.25373357560459	-7.30437377795113	-8.1485968827317	-9.03930289271863	-9.91799431271804	-10.5505950840041	-10.721073122954
9.5	-16.5661036963534	-13.2649275887578	-1.9227967498447	9.98571751181586	15.6878988516109	14.0656503607774	8.32059043790355	2.36148465486987	-1.97132216278327	-4.41764994220444	-5.62110596257112	-6.29760343780173	-6.90571845603792	-7.60180316418676	-8.30813617438775	-8.8178743010263	-8.95506089162367
9.75	-14.504270323041	-12.1254710731095	-3.94368365646063	4.68526227323362	8.91484071696036	7.94926418483231	4.07944471543473	0.076755947490419	-2.76930872702027	-4.30725470760309	-5.02246963664602	-5.43613627710588	-5.86866491851329	-6.41014024000999	-6.97503330710722	-7.3840352337598	-7.49388876107692
10	-12.5627622042723	-10.85812225659	-4.98908221203739	1.23009918270236	4.35239649112927	3.81823669803306	1.26148595339092	-1.3673234724571	-3.17518116490943	-4.08647740687825	-4.46836183823315	-4.69998645312053	-5.00310383168301	-5.42340413675977	-5.87399352113188	-6.20182196540044	-6.28977861852
10.25	-10.8070583232532	-9.59259731814901	-5.40582876194153	-0.948542800946395	1.34594004379554	1.09040167283632	-0.554312728460072	-2.22724295731329	-3.3185739493849	-3.80414416613416	-3.96344868577743	-4.07101037120779	-4.27975771872094	-4.60556482358546	-4.96494186816175	-5.22811462246013	-5.29839930997635
10.5	-9.25831333487406	-8.39883823566649	-5.43129383274242	-2.25488428368651	-0.57520469196992	-0.655341046985151	-1.67253205358816	-2.68752848507138	-3.29200145349091	-3.4938792231063	-3.50767480582945	-3.5335108107042	-3.67384302145038	-3.92647952298073	-4.2134616534112	-4.42507479091863	-4.48157879803914
10.75	-7.91580003189268	-7.31150319186453	-5.22235598124957	-2.97250505632378	-1.74694988472168	-1.71890448623901	-2.31136588464194	-2.88083015179567	-3.15938928483762	-3.17823761251566	-3.10049166544396	-3.0738480158746	-3.16506342831525	-3.36102995600914	-3.59070550448846	-3.76148433342011	-3.80693932919219
11	-6.76399383239029	-6.34241258557716	-4.88422074493968	-3.300728642718	-2.40878979983381	-2.31930841036302	-2.6272288617349	-2.89898875849833	-2.96648003875357	-2.87014485380573	-2.73882580773083	-2.67940428044551	-2.73617683672451	-2.88851351967772	-3.07310149486472	-3.21102424726939	-3.2477437137784
11.25	-5.78274779924469	-5.49163186413933	-4.48116565899375	-3.37641624696286	-2.72897104563952	-2.60817938555755	-2.72985482608363	-2.80808557066774	-2.74200406375726	-2.57852680463957	-2.41881158211931	-2.34137757434066	-2.3735014396037	-2.4923284505788	-2.64129477136106	-2.75255289242165	-2.78270923346016
11.5	-4.95108123315797	-4.7520897524674	-4.05980878109589	-3.29479020788971	-2.82681755484388	-2.69286209171156	-2.69598310875423	-2.65270365526194	-2.50694080814123	-2.30804466723036	-2.13656076946238	-2.0504192571363	-2.06586296484823	-2.15844064754451	-2.27880259166221	-2.37039916569451	-2.39446466872098
11.75	-4.24771580528512	-4.11300945359775	-3.64514772303043	-3.12131291642245	-2.78374328818412	-2.64841983967677	-2.57884317732016	-2.46212184984979	-2.27373821455188	-2.06074352155299	-1.88810477022415	-1.80004558514123	-1.80390078433003	-1.87632952390598	-1.97415191065365	-2.0488276512545	-2.06843645413946
12	-3.65293714105417	-3.56377983001827	-3.25237592339283	-2.8993015098475	-2.65548464025881	-2.52516668381829	-2.41524630452857	-2.25906271413812	-2.05025434389857	-1.83660477371671	-1.67059549284458	-1.58395127168144	-1.58009749907774	-1.63655644805651	-1.71629184267362	-1.77750960520769	-1.79359449269087
12.5	-2.72450421015955	-2.68810781030737	-2.56053412075795	-2.40936710590319	-2.28255152562417	-2.17228167687951	-2.03450765365328	-1.85529262154456	-1.64911610987435	-1.45654646566583	-1.31225111810732	-1.23470827944339	-1.22267759538118	-1.2580379213428	-1.31129482543987	-1.35298377481301	-1.36455673794803
13	-2.05673131899216	-2.04478704209217	-2.00271410868363	-1.94607591916322	-1.88077337600259	-1.79171606638755	-1.66122513979559	-1.49772282325927	-1.31827171106897	-1.1552938467214	-1.037534797106	-0.97125974868692	-0.957090782553029	-0.978785696195137	-1.01514982669232	-1.04442624565074	-1.05197751614188
13.5	-1.5711741829309	-1.56963030400236	-1.56488217227733	-1.55204956302939	-1.51600624298983	-1.44759582492743	-1.33683056048771	-1.19670168640291	-1.05021342514757	-0.9192137014923	-0.823658362582317	-0.770570210334275	-0.756595031520571	-0.770155894904858	-0.795285094898943	-0.815657665110291	-0.821170758103696
14	-1.21509679677319	-1.21714895919441	-1.22616484974061	-1.23029426053338	-1.21219946169019	-1.15925034662089	-1.06842387614757	-0.955837731652768	-0.836886127124389	-0.73463145020367	-0.658738365030282	-0.616759757428649	-0.603544718025682	-0.612144186186002	-0.629594221237223	-0.644215252437063	-0.648053194335628
14.5	-0.949776502963187	-0.953716680534365	-0.966047496154466	-0.975283100559008	-0.965227966908581	-0.924903978550057	-0.852824684286838	-0.764200062322576	-0.671407676373774	-0.591832338020813	-0.531347432006092	-0.496946115807852	-0.485883933786813	-0.491242220349242	-0.503788663210062	-0.513835193454954	-0.516729927763573
15	-0.750310518120396	-0.754170387729345	-0.7665942847352	-0.775755318244367	-0.769759741001157	-0.738376593838757	-0.68398778664299	-0.613494121967372	-0.540652594505437	-0.477431259038691	-0.430790024833525	-0.40371035598849	-0.39410413574831	-0.397289160372367	-0.405872328151842	-0.413643909472328	-0.41595884228501
16	-0.481225126041859	-0.483891859130064	-0.492197009615466	-0.499047984843506	-0.495746373100715	-0.477181420092493	-0.443514496736027	-0.401115296730531	-0.356959151824715	-0.318214017871932	-0.289238355974107	-0.27183354586535	-0.265325824570702	-0.26648517516675	-0.270816059281288	-0.274937048832468	-0.27606677693757
17	-0.31901011161672	-0.320361803195137	-0.32524058597325	-0.328992877897067	-0.327071829620402	-0.317723355997376	-0.295263180406643	-0.269097289798284	-0.241613783242715	-0.217475452827344	-0.198858881361182	-0.187847974978708	-0.183316841552422	-0.183365521245052	-0.186096388990453	-0.188478858536586	-0.18912044499432
18	-0.217425337551152	-0.21820861024642	-0.220931553640794	-0.223838251950498	-0.221198933877401	-0.213679085349705	-0.200997274706502	-0.184608661987825	-0.167487925356109	-0.152431628337001	-0.140327503454293	-0.132609856927002	-0.129297746834712	-0.12931304268017	-0.130850585595593	-0.13188508058566	-0.132193840569195
19	-0.151649014504575	-0.152135482218933	-0.153637116670504	-0.15487440556119	-0.153144102686327	-0.148513115545599	-0.140218689907515	-0.12985940414343	-0.118829322701395	-0.108723964915359	-0.100693002111193	-0.095710425171113	-0.093087137964014	-0.092690085531173	-0.093344585876195	-0.093880503858613	-0.094433812571841
20	-0.108263487386804	-0.108541534529427	-0.109397990381978	-0.109767955255861	-0.108650009646324	-0.105629359449781	-0.100194309879363	-0.093398418174737	-0.085910047576518	-0.08396415082108	-0.075019270413848	-0.071542160391345	-0.068281864528365	-0.068383851316746	-0.068349554235634	-0.068689767786963	-0.06889450557439
22.5	-0.050238722112229	-0.050277561659779	-0.050513539027233	-0.050608178243917	-0.050676883021354	-0.049020735356915	-0.047453337746386	-0.045183087115406	-0.042692142891325	-0.039600953548379	-0.037611519610389	-0.035512021559175	-0.034122942257892	-0.033517221246983	-0.033425824109548	-0.033443840123583	-0.033439135684867
25	-0.025504125653052	-0.025604341061686	-0.0256818772788	-0.026026305840417	-0.025514005742516	-0.024743269657645	-0.02426871941575	-0.023747960107147	-0.021530592963931	-0.022679903056508	-0.021497831876025	-0.020471045076421	-0.018551361207694	-0.01818881760509	-0.017881940713888	-0.01792947288341	-0.018003753282163
27.5	-0.014126833259766	-0.014191245223159	-0.014228959348696	-0.014776005814226	-0.014516985432156	-0.014963690005822	-0.014063007644798	-0.013509149542673	-0.012681674656721	-0.012449539412157	-0.011869507138646	-0.011399498265816	-0.011029144899889	-0.01025585173804	-0.010248840445373	-0.010421491305117	-0.010140239393933
30	-0.005971039123513	-0.008457867890998	-0.008494309546519	-0.008705223591485	-0.008734503789796	-0.011422952180836	-0.009407068126007	-0.01047310333245	-0.008514432714539	-0.010337580030344	-0.009075813814433	-0.00838149201431	-0.00795288953263	-0.008388602926512	-0.006819685366374	-0.00605537488417	-0.006277417083036
35	-0.003075918407859	-0.00304882108228	-0.004080186210476	-0.004440197229471	-0.005612999425653	-0.005228810576515	-0.005911979290419	-0.004892178917007	-0.004615667855379	-0.004673043549892	-0.00734405103822	-0.008621698877379	-0.002805071196348	-0.002828051529009	-0.002701984686434	-0.002458084767645	-0.002442777268084
