# Supplementary material for: Interactions and Cold Collisions of AlF in the Ground and Excited Electronic States with He
Source: J Phys Chem A. 2025 Sep 2;129(36):8239–50. doi: 10.1021/acs.jpca.5c02533 (PMC12434673; doi:10.1021/acs.jpca.5c02533)
Supplement: Supplementary file 1 [file jp5c02533_si_001.zip › B1A1pes.txt]

5	5133.5774614793	5468.36845309932	3809.44531247641	3874.18374438248	4784.63694039871	5130.44994798755	4348.65278066352	3041.01634492659	1963.95117753302	1247.85593574515	785.93645886469	715.57947640502	1140.61185205331	2155.25404489786	3621.36872218727	4926.64800038726	5361.2823911418
5.15	4311.55059429297	4515.80685437943	3349.53622321591	3485.39760404384	4281.60108614671	4481.98361899602	3830.81775204319	2711.01428975499	1748.51926923604	1093.19655277207	651.87696475727	534.11565674791	805.51140120358	1519.08268473495	2559.93453801352	3484.39679972648	3789.39630493456
5.3	3599.45198553561	3557.86373770742	2923.56010665432	3116.66266599336	3805.22701006859	3897.46561323896	3370.94158397734	2413.39791113375	1554.61782224016	960.33539014991	545.46468991692	400.12858926872	563.22457705744	1060.09977841727	1795.43636110491	2447.44281589447	2661.70272966191
5.45	2984.98008213967	2853.89666402861	2530.67198546229	2767.94161954377	3216.15051622566	3382.92709357625	2963.86442789116	2145.27892291891	1379.47926144847	845.40749962676	460.1944062808	301.2728259737	389.12193652407	730.88124767834	1247.63426636784	1705.69976872794	1856.00038552936
5.6	2457.92053477841	2344.20633896469	2217.72091437308	2376.52178363313	2796.87715489481	2919.28474084244	2604.066496815	1903.76464947389	1272.29224116069	745.38193654851	391.15646635344	228.30848489775	264.83125824246	496.24311442255	857.19548205777	1177.67672773659	1282.83141294131
5.75	2009.02468250149	1921.82521685888	1869.15130541888	2056.24245461483	2425.58314264687	2542.09564000584	2286.10920939268	1686.07215247761	1130.04414857066	657.85106421309	334.64174887094	174.37039958319	176.74511509061	330.18202436902	580.52137272655	803.71170922938	877.00087275921
5.9	1629.58596669714	1566.55943691287	1565.25795235104	1766.80150599834	2100.04081197719	2213.46310653168	2004.86783299035	1489.48872549091	1002.96833722166	580.91203756973	287.8629260196	134.37114808344	114.82693219289	213.6146583523	385.73983246036	540.33776253676	591.16150283743
6.05	1312.47146185786	1268.36145051948	1303.36106992505	1511.99804364627	1816.50812042722	1928.29971847338	1755.68511593819	1324.4416082326	889.41435788857	513.03292369405	248.72840456599	104.57307743257	71.70894618663	132.56926136293	249.63922428464	356.04710963237	391.05770276949
6.2	1046.42211941335	1019.50136117489	1079.82615825155	1290.30891361948	1570.70311794615	1681.00887274044	1505.19652483158	1173.21480848836	787.94684648465	452.9736909209	215.6557724206	82.22617050415	42.02500234388	76.87318425406	155.39462298693	228.06486805734	251.97443435848
6.35	828.70767495397	813.23032397585	890.65219480741	1099.03677270298	1358.27142785494	1466.47681043056	1330.07332726406	1037.64313417335	697.30162913534	399.73134018661	187.4532823371	65.32442917084	21.86845223284	39.16305315564	90.84932875614	139.99847762228	156.14083673233
6.5	649.29594309671	643.47328113628	731.75695145603	935.0497179124	1175.03205843304	1280.19991211562	1171.34049513962	916.64238061043	616.35938522254	352.46089416183	163.21011459684	52.41273662911	8.42563108408998	14.11660826592	47.26605653216	80.08848759821	90.8186023078
6.75	421.85657773772	427.07787920921	523.55014801157	713.62395744281	924.1857236779	1022.13944623951	945.86762247439	743.6897871435	500.38240596321	285.08876668376	129.78851778816	37.01659126446	-4.29511852867	-9.34303504167001	5.00841107942	21.10029102434	26.24477637498
6.9	320.00059623693	329.53237946126	426.7025775902	606.93075507478	800.96388684926	893.51414399565	831.29528085346	655.0439836826	440.75553821313	250.58515994425	113.1172248174	30.32042027265	-8.23688290143001	-16.45181833976	-8.67583216343002	1.44414307197999	4.57824080265999
7.05	238.76864581121	251.298452495	346.98719686469	516.48306489337	694.69427051906	781.27701244856	730.1482024108	576.30745981135	387.68657243733	219.93772247141	98.5221618559	24.95207079839	-10.4689398987	-20.33212981584	-16.89076760176	-10.80693083044	-9.03357581196003
7.2	174.5042791081	188.99838373934	281.61667802134	439.86666595758	602.93851153689	683.21135782514	640.86811726631	506.43551628619	340.50391626495	192.73164721265	85.71581713705	20.58891513411	-11.56411830739	-22.06597940074	-21.41194500036	-18.01667245879	-17.15852665158
7.35	124.09754060633	139.75047128925	228.18557910439	374.96582282457	523.61379565456	597.42750355248	562.07891948362	444.49319117906	298.61279344598	168.60699577313	74.45896331306	16.99392067833	-11.9174724633	-22.40616507879	-23.47720127807	-21.84869951605	-21.58971945147
7.5	84.93229270438	101.11635199432	184.62425434351	319.95889605704	454.93798886835	522.30792160011	492.55594062175	389.63111766799	261.46671214923	147.23894569897	64.56285220127	14.00467620411	-11.80115090887	-21.87064697915	-23.94687698841	-23.45086432235	-23.58035435464
7.65	54.81378909225	71.06149602518	149.18568567594	273.29639476013	395.39232673174	456.47211653904	431.23692346666	341.09210827603	228.57404920126	128.33559573094	55.8562935895	11.48730218654	-11.40390182676	-20.81497400404	-23.4179431277	-23.62205453453	-23.99735615354
7.8	31.9335588105	47.8893644842	120.39939307398	233.65049741629	343.69288265338	398.73931485449	377.17154286612	298.19359690077	199.48927110114	111.63796580446	48.19882371391	9.35839826584001	-10.84424151771	-19.47837350125	-22.29203827067	-22.91095673009	-23.42452736663
7.95	14.79697962202	30.20409871822	97.04729233558	199.9194413779	298.74447822458	348.08457001969	329.52579522233	260.32544406803	173.81293402045	96.91560755698	41.47192627376	7.54114832116	-10.20776508781	-18.0188672051	-20.84131095976	-21.67970405018	-22.27009080757
8.1	2.18816207107	16.87101488497	78.11541066552	171.16387522428	259.62312524883	303.63656774957	287.56883001406	226.936768454	151.18071007173	83.95124110381	35.56805869986	5.98946267998998	-9.54714644850001	-16.53302395323	-19.24573039239	-20.18069232045	-20.79961077987
8.25	-6.88052968185002	6.95734580269999	62.77193921231	146.61344300062	225.54090980084	264.63373107456	250.64661284093	197.53375213893	131.25680306955	72.55392351598	30.39943113981	4.65944641612998	-8.89530679443	-15.09107562756	-17.61722863037	-18.57194327522	-19.18866698833
8.4	-13.2123727862	-0.283122273989984	50.33870136616	125.61191556023	195.83282374868	230.41105186273	218.18192542341	171.67744586082	113.74711700837	62.55246458131	25.8760589949	3.52037308123999	-8.26980409608	-13.72374867643	-16.03262179455	-16.95222049844	-17.55577573369
8.55	-17.44164892557	-5.45394458035002	40.26042631064	107.61499581823	169.91067508127	200.39570132717	189.66119712496	148.96401629863	98.38389283837	53.79103731179	21.9255156369	2.54371097328998	-7.681612085	-12.45518530925	-14.53141531851	-15.39175587203	-15.96677940525
8.7	-20.07095500495	-9.03138106565	32.08938579851	92.17056603476	147.2894248641	174.08069307027	164.63450495203	129.04010929645	84.92570846545	46.13137268989	18.48415342282	1.70970737548998	-7.13512025381003	-11.29196976495	-13.13555666535	-13.92127584433	-14.4633781829
8.85	-21.508513838	-11.39292809521	25.459057196	78.89674035188	127.54768180565	151.02268833741	142.69362609096	111.58748663933	73.15528400492	39.44617542963	15.49271420229	1.00299906366999	-6.63032860251003	-10.23410204353	-11.85601956662	-12.56272787844	-13.06751952974
9	-22.06597940074	-12.84146065981	20.07534449757	67.47967004726	110.32111801846	130.83321703172	123.48301163953	96.31863656066	62.87509228888	33.62131872289	12.89852406387	0.401638574729994	-6.16943187741001	-9.27499790606001	-10.69499876863	-11.31830672067	-11.79017717732
9.25	-21.67311981125	-13.83348599193	13.24968347347	51.85527106637	86.35009882064	102.65267441132	96.67418546288	75.04935007045	48.58509906447	25.55782077995	9.33645080274	-0.390664843180012	-5.47808678976002	-7.89230773076001	-9.00504410993001	-9.50544626861002	-9.9202533212
9.5	-20.29701387488	-13.69960646702	8.41465735254	39.65687107539	67.27994813305	80.15871948013	75.29955114979	58.13224551297	37.26459759749	19.20622495881	6.55790197427998	-0.96788312271001	-4.88331053975003	-6.73567642539002	-7.59382223259999	-7.9888765684	-8.34881496324001
9.75	-18.45342697448	-12.94241899007	4.99085310894001	30.12508785106	52.13619859405	62.26275806839	58.32099369563	44.73331929042	28.33198011579	14.22854032773	4.42021906833997	-1.37830068268	-4.36535041059001	-5.76998804899	-6.42841194198999	-6.72909218646001	-7.04513565510004
10	-16.45620783238	-11.87577228341	2.57224267532	22.68489786016	40.14410475621	48.06933368162	44.88036729319	34.16561580777	21.32415514796	10.35261834427	2.78074357477	-1.65044922512	-3.91323267072998	-4.96671089953001	-5.46052881928003	-5.68878243552001	-5.96312572427004
10.25	-14.48971513862	-10.70158300756	0.875703777689987	16.88637810914	30.67596917487	36.85637478383	34.28413210851	25.86508526335	15.85045785082	7.35678963112	1.54290665592997	-1.81944469099	-3.51159409599999	-4.29292378236001	-4.65505692351	-4.82844188200002	-5.06766922979003
10.5	-12.65051773084	-9.52739373171	-0.30287499078001	12.38495342733	23.22919494504	28.03129987132	25.96823833992	19.37302567837	11.59923424835	5.05889024454999	0.627697444659984	-1.90503979708001	-3.15823994008999	-3.72667923438	-3.99004879158	-4.11734407756001	-4.32584497701001
10.75	-10.98470528155	-8.41685209885001	-1.10395739393001	8.90408577966999	17.39775399937	21.11565424851	19.4673997697	14.32510916537	8.31589376859001	3.30748268917001	-0.046089672510012	-1.92918200649001	-2.84219647145002	-3.24602979249	-3.43258322883998	-3.52256782755002	-3.70692651759002
11	-9.50544626861004	-7.40068455732	-1.63289125464001	6.22869002777999	12.85462913767	15.72096781853	14.41070427146	10.42065547988	5.80071449733001	1.99063490316998	-0.522349621779991	-1.90942928969999	-2.55907419745998	-2.84000172514003	-2.96510226481	-3.02655516149002	-3.19116113474004
11.25	-8.21713018464003	-6.48547534604999	-1.95771370851999	4.18538121316999	9.33425605643001	11.53558660536	10.50186109335	7.41824252780001	3.88470096870001	1.0095833026	-0.855951060900009	-1.85895012457	-2.30887311811999	-2.49103706185001	-2.57443742162999	-2.61394285520999	-2.75660136536
11.5	-7.09780956654001	-5.68000345028001	-2.14207239855999	2.64027981092998	6.62374436357997	8.30711478335002	7.49505864864999	5.12692738016001	2.44714213564998	0.294096005540014	-1.07103619928002	-1.77993925740999	-2.08061950188002	-2.19255156369002	-2.24083598251002	-2.26717293823	-2.39446822421001
11.75	-6.13651068276001	-4.97110039214998	-2.22108326571999	1.48584325186998	4.55190384694	5.83583043828999	5.2015487547	3.38868830264001	1.36952169744	-0.221669377310016	-1.20491572418998	-1.68995465870001	-1.87870284136003	-1.93576624542002	-1.95771370851999	-1.97088218638	-2.08720374081003
12	-5.31348081651	-4.35218193273	-2.22327801203003	0.627697444659984	2.98266023528999	3.95493285061997	3.46330967717999	2.08500899449999	0.579413025839986	-0.583802518460007	-1.27295285980001	-1.59119107475002	-1.69434415132003	-1.71409686811	-1.71848636073003	-1.72287585335	-1.82383418361002
12.5	-4.00102252313003	-3.34918286906	-2.09817747236001	-0.427975530450028	0.930572435439994	1.47706426662998	1.18735775370999	0.414807052590011	-0.392859589489999	-0.978856854259993	-1.28392659134999	-1.38269017530002	-1.38049542898999	-1.35415847327	-1.33660050279001	-1.32782151755001	-1.41122187733004
13	-3.04630787828004	-2.59419013842001	-1.87650809504999	-0.92618294282002	-0.162411226939987	0.133879524910014	-0.030726448340008	-0.445533500930019	-0.844977329350026	-1.10395739393001	-1.19394199264	-1.18296826109002	-1.12809960334001	-1.07981518452001	-1.04689398987002	-1.03592025831999	-1.10176264762002
13.5	-2.33959956646	-2.02136135150999	-1.62630701571	-1.10615214024	-0.695734580270009	-0.544297084880004	-0.634281683589993	-0.838393090420018	-1.0095833026	-1.08420467713999	-1.06664670666	-1.00080431736001	-0.92618294282002	-0.864730046140004	-0.834003597799996	-0.818640373629992	-0.87350903138
14	-1.81724994468001	-1.59119107475002	-1.38488492161001	-1.11273637917001	-0.908624972340029	-0.838393090420018	-0.882288016619995	-0.970077869019997	-1.01616754153001	-0.998609571050018	-0.928377689130007	-0.838393090420018	-0.759382223260011	-0.700124072889982	-0.667202878239988	-0.651839654069984	-0.697929326579996
14.5	-1.4265851015	-1.26197912825002	-1.16102079799001	-1.03811500463002	-0.945935659609998	-0.919598703890012	-0.943740913300011	-0.963493630089989	-0.945935659609998	-0.886677509240017	-0.796692910530028	-0.704513565510004	-0.625502698349997	-0.57063404059999	-0.539907592259982	-0.526739114400013	-0.564049801670029
15	-1.13029434965	-1.00519380998003	-0.96788312271001	-0.923988196509986	-0.897651240789999	-0.895456494480012	-0.904235479720008	-0.891067001859991	-0.844977329350026	-0.768161208500007	-0.675981863479983	-0.588192011080029	-0.517960129160017	-0.467480964029984	-0.441144008309998	-0.427975530450028	-0.460896725100023
16	-0.728655774920003	-0.651839654069984	-0.667202878239988	-0.684760848720026	-0.708903058130026	-0.724266282300029	-0.722071535989995	-0.691345087649987	-0.634281683589993	-0.561855055359995	-0.482844188199988	-0.412612306280024	-0.355548902219982	-0.322627707569988	-0.298485498159988	-0.287511766610006	-0.309459229710018
17	-0.485038934510023	-0.436754515690024	-0.458701978789988	-0.489428427129996	-0.520154875470004	-0.537712845949995	-0.531128607019987	-0.5047916513	-0.458701978789988	-0.401638574729994	-0.342380424360013	-0.291901259230027	-0.252395825650024	-0.223864123620003	-0.206306153140012	-0.199721914210004	-0.217279884690042
18	-0.331406692810031	-0.296290751850001	-0.318238214950014	-0.346769916979987	-0.370912126389986	-0.38627535055999	-0.384080604250003	-0.364327887460025	-0.329211946499996	-0.287511766610006	-0.245811586720015	-0.208500899449999	-0.179969197420026	-0.16021648063	-0.147048002769983	-0.140463763840022	-0.153632241700039
19	-0.232643108859998	-0.208500899449999	-0.223864123620003	-0.245811586720015	-0.265564303509993	-0.274343288749989	-0.276538035060023	-0.261174810890019	-0.23703260148002	-0.206306153140012	-0.175579704800004	-0.149242749080018	-0.129490032289992	-0.114126808119988	-0.105347822879993	-0.100958330260019	-0.111932061810002
20	-0.166800719560009	-0.149242749080018	-0.16021648063	-0.177774451109991	-0.190942928970008	-0.199721914210004	-0.199721914210004	-0.188748182660021	-0.173384958490017	-0.153632241699992	-0.131684778600027	-0.111932061810002	-0.096568837639998	-0.085595106090015	-0.079010867160007	-0.074621374539985	-0.083400359780028
22.5	-0.079010867160007	-0.068037135610024	-0.072426628229998	-0.081205613469994	-0.087789852400002	-0.092179345020024	-0.094374091330011	-0.087789852400002	-0.083400359780028	-0.072426628229998	-0.063647642990003	-0.054868657750007	-0.048284418819999	-0.043894926200025	-0.039505433580003	-0.037310687270016	-0.041700179890038
25	-0.041700179890038	-0.035115940960029	-0.037310687270016	-0.04170017988999	-0.043894926200025	-0.046089672510012	-0.046089672510012	-0.043894926200025	-0.043894926200025	-0.039505433580003	-0.032921194649995	-0.028531702030021	-0.026336955719986	-0.021947463100012	-0.019752716790026	-0.019752716790026	-0.021947463100012
27.5	-0.021947463100012	-0.017557970479991	-0.019752716790026	-0.021947463100012	-0.024142209409999	-0.024142209409999	-0.024142209409999	-0.024142209409999	-0.021947463100012	-0.019752716790026	-0.017557970479991	-0.015363224170004	-0.013168477860017	-0.013168477860017	-0.010973731549982	-0.010973731549982	-0.013168477860017
30	-0.013168477860017	-0.008778985239995	-0.010973731549982	-0.010973731549982	-0.013168477860017	-0.013168477860017	-0.013168477860017	-0.013168477860017	-0.013168477860017	-0.010973731549982	-0.010973731549982	-0.008778985239995	-6.58E-03	-0.006584238930008	-0.006584238930008	-0.006584238930008	-0.008778985239995
35	-0.004389492620022	-0.002194746309987	-0.002194746309987	-0.004389492620022	-0.004389492620022	-0.004389492620022	-0.004389492620022	-0.004389492620022	-0.004389492620022	-0.004389492620022	-0.004389492620022	-0.002194746309987	-0.002194746309987	-0.002194746309987	-0.002194746309987	-0.002194746309987	-0.004389492620022
