# Supplementary material for: Interactions and Cold Collisions of AlF in the Ground and Excited Electronic States with He
Source: J Phys Chem A. 2025 Sep 2;129(36):8239–50. doi: 10.1021/acs.jpca.5c02533 (PMC12434673; doi:10.1021/acs.jpca.5c02533)
Supplement: Supplementary file 1 [file jp5c02533_si_001.zip › boundstates.txt]

 		b3A’
J_tot,p		
0,2	1	-8.333095212979
    2	-0.3652671391262
1,1	1	-4.022462576963
1,2	1	-7.977062438109
    2	-4.051924131531
    3	-0.1792942439072
2,1	1	-3.270726231023
2,2	1	-7.266641911251
    2	-3.358838277097
3,1	1	-2.149841371227
3,2	1	-6.205288645172
    2	-2.326238492583
4,1	1	-0.6690850204958
4,2	1	-4.798420087639
    2	-0.9647932240572
5,2	1	-3.053832391398
6,2	1	-0.9826579512402


		a3A''
J_tot,p		
0,2	1	-22.15192131512
    2	-11.98523853
    3	-8.888028053101
    4	-5.29714026216
    5	-1.836257742689
    6	-0.1915407992384
1,1	1	-21.15238423684
    2	-10.29774491582
    3	-5.776575225299
    4	-0.3558112373392
1,2	1	-21.5784653241
    2	-21.30577495123
    3	-11.40075216659
    4	-10.70211980022
    5	-7.982746375957
    6	-6.763819657648
    7	-3.883553775476
    8	-2.296273875772
    9	-0.5381989607308	
2,1	1	-19.86679623406
    2	-19.08918089594
    3	-9.029480182586
    4	-7.709653285532
    5	-4.167356830576
    6	-2.476943351215
2,2	1	-20.48322524388
    2	-20.3195107996
    3	-19.04640143399
    4	-10.35919816788
    5	-9.918992512099
    6	-8.083812079466
    7	-6.367126862313
    8	-5.887868245744
    9	-3.413568802491
    10	-1.948869370429
    11	-1.154657956424
3,1	1	-17.98870614228
    2	-17.41284947744
    3	-15.73367318106
    4	-7.222776242128
    5	-6.343478516042
    6	-3.994669452623
    7	-2.021375226054
    8	-0.6840558425758
3,2	1	-18.94413876582
    2	-18.86490954564
    3	-17.22463093905
    4	-15.74180324279
    5	-9.098048580084
    6	-8.360895548279
    7	-7.331979848371
    8	-4.516170054285
    9	-4.220131536741
    10	-4.035498065489
    11	-2.393838341379
    12	-2.45E-02
4,1	1	-15.59097149601
    2	-15.20765942864
    3	-13.47708628105
    4	-11.29157930109
    5	-5.089467674232
    6	-4.177563162301
    7	-2.731900077279
4,2	1	-17.00410858337
    2	-16.96824742323
    3	-14.75606886399
    4	-13.52899323291
    5	-11.29204188191
    6	-7.445954866207
    7	-6.638488234939
    8	-5.586620054354
    9	-3.888339848659
    10	-1.776412256169
    11	-1.580111177462
    12	-0.5859323704032
5,1	1	-12.76345146495
    2	-12.50989359805
    3	-10.59037880009
    4	-8.659868503658
    5	-5.724616612496
    6	-2.689968173782
    7	-1.296304360573
    8	-0.8022224707631
5,2	1	-14.66615812054
    2	-14.65251971671
    3	-11.71973333019
    4	-10.76035550655
    5	-8.662252245939
    6	-5.730447427821
    7	-5.435896473668
    8	-4.713154116477
    9	-2.951842858659
    10	-2.716449772873
6,1	1	-9.558214552035
    2	-9.374691411629
    3	-7.104909381646
    4	-5.481072887171
    5	-2.801971351107
6,2	1	-11.93762872964
    2	-11.92459550631
    3	-8.246500343081
    4	-7.465307310158
    5	-5.489659179028
    6	-3.186778107946
    7	-2.817162498922
    8	-2.159073176915
    9	-1.124836546528
7,1	1	-5.988658003399
    2	-5.84314065944
    3	-3.168091691657
    4	-1.741022789334
7,2	1	-8.820997111749
    2	-8.799613870036
    3	-4.481722271555
    4	-3.750476987586
    5	-1.77874692817
    6	-0.5342724694861
8,1	1	-2.070393478245
    2	-1.935272813279
8,2	1	-5.323314536231
    2	-5.29482331478
    3	-0.5880190502117
9,2	1	-1.464704145713
    2	-1.424565951762


		A1A'
J_tot,p
0,2 1    -4.261594192
    2    -0.027015825428
1,2 1    -3.933100280
2,2 1    -3.278498077
3,2 1    -2.302681435
4,2 1    -1.014535944


		B1A''
J_tot,p
0,2 1    -2.960430769
    2    -0.1634293693
1,2 1    -2.650136465
    2    -0.045233250961
2,2 1    -2.033196365
3,2 1    -1.118130695
