# Supplementary material for: Interactions and Cold Collisions of AlF in the Ground and Excited Electronic States with He
Source: J Phys Chem A. 2025 Sep 2;129(36):8239–50. doi: 10.1021/acs.jpca.5c02533 (PMC12434673; doi:10.1021/acs.jpca.5c02533)
Supplement: Supplementary file 1 [file jp5c02533_si_001.zip › X1A1pes.txt]

	0	8.8877	20.4014	31.9828	43.5795	55.181	66.7869	78.3932	90	101.6067	113.213	124.818	136.4204	148.0171	159.5985	171.1122	180
5	10561.1697228851	10234.8702047385	8926.38879167222	6944.98060198946	4839.854562812	3055.61579738071	1773.03239077243	968.65347866481	534.34610511046	364.6351519434	404.98775759906	680.25064505295	1307.47182976368	2439.58781885098	4025.55759212949	5471.1513914204	5898.23146537592
5.15	8790.92027043378	8516.94350431755	7422.79004215432	5771.48267122711	4016.08726180184	2525.35411515316	1452.94619942941	780.73052061737	416.84377716568	269.59605248147	287.70051479266	481.68316740201	931.29450697599	1741.69580295825	2870.15973418571	3891.9875264492	4192.71386059171
5.3	7278.29891883547	7049.69633793218	6139.70184389474	4770.15600424533	3313.81233752804	2075.13044135869	1183.62449023669	625.26566574852	322.52455449343	196.50002662692	200.38692234193	335.62938471044	655.91968746029	1233.33329941188	2033.49390911168	2753.96547504169	2965.30198672421
5.45	5994.98027221334	5805.38052798506	5052.525480251	3921.99409799952	2719.55185290089	1695.59735146301	958.48741375689	497.36243504065	247.15257671541	140.56691691657	135.80870691649	228.88789792359	455.42302780286	864.67737222856	1429.82674179987	1936.3368794606	2084.49322911715
5.6	4913.66607596361	4757.28601188349	4137.535743612	3208.48426736483	2220.16805650873	1377.79369628239	771.46430169655	392.71693097985	187.22063922824	98.00859121936	88.41974459097	151.45285861417	310.33273874138	598.64558775453	996.00001768741	1350.85318532714	1454.41228996449
5.75	4008.42759717994	3880.10736467317	3372.30232668954	2612.06415236864	1803.20576304231	1113.35968712204	617.02878284709	307.57613737602	139.81850842486	65.84897353893	53.95783803135	95.76775523685	206.0647310459	407.72460624763	685.61021554197	933.17979405628	1005.30574204181
5.9	3255.12482119864	3150.32568489614	2736.05415040578	2116.44215115182	1457.13377538889	894.63785410637	490.24487275732	238.68963494405	102.54732658844	41.75065905513	29.18793117669	56.14819484873	131.75501048192	271.58229789202	464.66510451427	636.51154584096	686.52103526062
6.05	2631.72688455993	2546.50927483525	2209.91420174841	1706.83884206283	1171.50290636656	714.74327806091	384.95411328138	183.27668010917	73.42523780105	23.86786612125	11.6472973050572	28.33636960841	79.32691062864	175.23293488302	308.33551959928	426.87157305607	461.35103758617
6.2	2118.48326522012	2049.46727275586	1777.02682905663	1370.05502079333	936.99645788937	567.58992746803	301.27941021263	138.96475211027	50.83910352484	10.7679132231223	-0.537829088493563	9.15187612771563	42.79974779131	107.68083820753	198.51919323212	279.63921159603	303.2480976527
6.35	1697.95011950733	1642.26721087632	1422.55335252853	1094.48047936342	745.42583147471	447.84017930181	233.73828726869	103.75224231263	33.47207597381	1.32487632163422	-8.77379712309272	-3.77143869309897	17.7688982640772	60.85812042999	122.06081603065	177.01726363305	193.03452220343
6.5	1354.93321871743	1310.16697823236	1133.59085860762	870.02596898603	589.6844385708	350.8960400428	179.52146917276	75.95358555017	20.247097354914	-5.33541660355963	-14.1220486030732	-12.1834846925844	0.988241830903652	28.88725093222	69.42421527792	106.16426850732	116.90755169477
6.75	920.81239859943	889.93670751035	768.18535070941	586.5678988106	393.56629780182	229.55949029445	112.48952737274	42.39591447027	5.13061927266537	-12.0268037726801	-18.6918089498863	-19.5326511138187	-14.7881856686102	-2.46698611657581	16.786653928625	34.77136578933	40.08923609846
6.9	725.62921975851	701.03050311603	604.0600269013	459.46575050588	305.93885662876	175.73772653432	83.17649565638	28.14542667944	-0.851425783715293	-14.1844249392632	-19.707867807579	-21.3420731665722	-19.4922009516896	-12.6902600214418	-1.05396483829497	10.1981458658927	13.5710302393036
7.05	568.80362217746	549.27038001846	472.29623743414	357.57684781044	235.9132808619	132.98845790814	60.17555432758	17.2412775859269	-5.134671740042	-15.3835066546543	-19.8975591824658	-21.9281766570636	-21.9364505872827	-18.8065744950249	-12.3053267363029	-5.61596189422228	-3.56556499277189
7.2	443.29047020118	427.83726143247	366.94621980783	276.25930227863	180.22598273827	99.22887016772	42.26203494536	8.99510818612015	-8.10597828930082	-15.8856268168509	-19.525730639754	-21.6956594388519	-22.8463256212785	-22.1028370265292	-19.0071913828852	-15.3724487326359	-14.2101665700466
7.35	343.24295965983	331.05992289302	283.06301583963	211.65036040485	136.15986632609	72.72730847447	28.42415946081	2.85134783929642	-10.0726739531996	-15.8896542421721	-18.7852464990709	-20.9347501988993	-22.7392092718219	-23.497167543676	-22.6080095760513	-20.9842073584625	-20.4094469753251
7.5	263.81948019355	254.24599678933	216.56439739294	160.55227681543	101.48067988178	52.06377196582	17.8338047477082	-1.64388742308153	-11.2788127436657	-15.5462384681878	-17.8162074254269	-19.8502738780085	-21.985701352903	-23.6333939108152	-24.1336384867102	-23.8002108714979	-23.6083077410173
7.65	201.03217775707	193.54589809366	164.0792341356	120.34232966992	74.34264175863	36.07065560485	9.82251966585089	-4.85474141729542	-11.9144958386171	-14.968049079258	-16.7206826418743	-18.5874920212956	-20.8394095412943	-22.9706977246482	-24.2973430776507	-24.7683057872269	-24.8174867599145
7.8	151.61965933373	145.79041313437	122.85531419487	88.8652780919	53.23796124167	23.79324474671	3.8427419404302	-7.07151867854505	-12.1285918487301	-14.2380673044599	-15.5681417729921	-17.2449835028612	-19.4790634855949	-21.8244357615894	-23.6053430777018	-24.5442237252983	-24.7404893530193
7.95	112.92189239581	108.40729923614	90.643022603	64.36532503337	36.94635938254	14.4611883967167	-0.543475378445775	-8.52547738028965	-12.0380292196844	-13.4220228987128	-14.4085408222324	-15.890724027366	-18.0245347423912	-20.4093696544126	-22.3966691577204	-23.5865707540884	-23.864409834761
8.1	82.77485708165	79.29179468768	65.61194093745	45.42685912438	24.46483711757	7.45171337471588	-3.6903197523555	-9.40136492408819	-11.7312878760149	-12.5624325533765	-13.2737958782251	-14.5697461897073	-16.5572061070228	-18.8727253120239	-20.9094169006668	-22.2038936814239	-22.5208440850816
8.25	59.42495108956	56.7561395766	46.2871996779	30.88885956694	14.9998958797469	2.26187528153438	-5.87853807257868	-9.8441413627561	-11.277514485381	-11.693627390078	-12.1862975672452	-13.3092036765494	-15.1272220458075	-17.3117412769521	-19.2983364422741	-20.6053798795055	-20.9332715544153
8.4	41.45656304959	39.43300695177	31.47705157802	19.8278479602129	7.90178192384115	-1.51093365094407	-7.33303126089216	-9.96697422469622	-10.7293770114603	-10.8371848157418	-11.1590716428	-12.1248348381017	-13.7678395495806	-15.7869462821012	-17.6671231589779	-18.9298774057822	-19.2486457836509
8.55	27.73720386578	26.21185518033	20.2241023394003	11.4955320682007	2.65295703872343	-4.18514093234398	-8.23070284698045	-9.85850189512691	-10.1255398171518	-10.0108601743838	-10.1994328870763	-11.0255735209037	-12.4963556773808	-14.3368340488446	-16.0795727952494	-17.263761445025	-17.5680484697385
8.7	17.3539140076701	16.2176057458663	11.7606841764062	5.29954312396327	-1.16035523019776	-6.01715682293318	-8.7093422524099	-9.58657589996275	-9.49634048564444	-9.22223146411557	-9.30938049448798	-10.0133657406662	-11.3203648220747	-12.9815079705377	-14.5732909244726	-15.664400756348	-15.9467781334404
8.85	9.57900641746672	8.74412456998331	5.47085615414678	0.762287266292037	-3.86242177188999	-7.20705960446425	-8.88020503038791	-9.20480719758078	-8.8603815988718	-8.47962757160387	-8.49087731444982	-9.08687235098068	-10.2438828207232	-11.7315343899204	-13.1714874058776	-14.1627279406121	-14.4207987656908
9	3.83541925715674	3.2326184659508	0.871029299456393	-2.49244180703097	-5.71461725523174	-7.91202623145503	-8.82583530431656	-8.75007402243807	-8.23444471385929	-7.78420637915947	-7.73933143288967	-8.24397204174861	-9.26357613899828	-10.5896183318198	-11.8815027879729	-12.7735898640228	-13.0069109739129
9.25	-2.42470611543715	-2.75695286056579	-4.05177072026268	-5.84625063287315	-7.4442359398801	-8.3359775409134	-8.40950977259706	-7.91672296661096	-7.24080543114531	-6.73602973565098	-6.62936596483097	-7.0101965448502	-7.83209886018343	-8.91780388784841	-9.98583945192084	-10.7234892094294	-10.9164853894148
9.5	-5.84672406159968	-6.0099823069831	-6.63637490911942	-7.45168655491597	-8.0519232459554	-8.16294567320975	-7.76019023597752	-7.06003269320629	-6.33002133322792	-5.81899423208151	-5.68153700731665	-5.96741199797104	-6.62806379989778	-7.5126034725996	-8.38745904668318	-8.99149051993498	-9.15016802250495
9.75	-7.48016349802553	-7.5396089041507	-7.7586842010596	-7.9823743471396	-7.99179362766808	-7.6606943090788	-7.01467022793865	-6.23513652443158	-5.51366683177471	-5.02560955045442	-4.87534479580771	-5.08966122429263	-5.61957765097815	-6.33815780648567	-7.05238266352069	-7.54507441504411	-7.67413658154097
10	-8.01656581705891	-8.01628548211273	-7.99658102779409	-7.87791421135215	-7.55918825792968	-7.00063636160861	-6.25182184183127	-5.47182829507733	-4.79259074492108	-4.34224583334044	-4.19125852431355	-4.35127087158926	-4.77716856986519	-5.36168047422751	-5.94330356570675	-6.3444883546897	-6.44951697366637
10.25	-7.9107261734783	-7.87638976251268	-7.72478570782522	-7.42355324323616	-6.94012279440183	-6.28557267253391	-5.52155944676996	-4.78184768120826	-4.16269666646925	-3.75629198065245	-3.61135824284527	-3.73134761341361	-4.07311269675068	-4.54927372880448	-5.02296747095152	-5.35046758117211	-5.43596813759107
10.5	-7.45005678020109	-7.39875598984248	-7.18295733943709	-6.79720280217646	-6.24887528517277	-5.57722069325489	-4.84711737340613	-4.16908473897406	-3.61560656938261	-3.25476661665338	-3.1196815175953	-3.20912023900308	-3.48527441293346	-3.87303808680866	-4.25981155699118	-4.52819428787009	-4.59770199129764
10.75	-6.81711872030207	-6.75878885983135	-6.51937939199254	-6.10840085486571	-5.55491934925986	-4.90975380898126	-4.2379913672297	-3.63100620439389	-3.1421542932246	-2.82592422725332	-2.70179389713712	-2.76825369052159	-2.99263472079252	-3.30958639740306	-3.62631734837721	-3.84641116120618	-3.90389314728243
11	-6.11989647514076	-6.06232432888611	-5.82346703727144	-5.42083751263501	-4.89539204755251	-4.30174495062408	-3.69724878373605	-3.16283512433417	-2.73466876069252	-2.45878570377381	-2.34736174768204	-2.39618693004536	-2.57932545087432	-2.83915674781065	-3.10047024471998	-3.27963342155763	-3.32645692944384
11.25	-5.42684299696306	-5.3716477170672	-5.14722524998594	-4.77343025847537	-4.29144790325638	-3.75712666462161	-3.22252954637567	-2.75498225711219	-2.38491271577806	-2.14311278951655	-2.04452385030943	-2.08148549390527	-2.22975556434187	-2.44475398829516	-2.66067830987425	-2.80906047697864	-2.84769525469746
11.5	-4.7716340561478	-4.72221212226279	-4.51748403561461	-4.17954827979684	-3.74807886685356	-3.27705402400934	-2.80987468396472	-2.40383834242114	-2.08367203844831	-1.87352920319412	-1.78583832287897	-1.81336254197859	-1.93542429077642	-2.11191399445995	-2.29127311824816	-2.41504588029554	-2.44648349228237
11.75	-4.17492111809893	-4.1298557995342	-3.94847698240167	-3.64824073511019	-3.26943774952199	-2.8563062540549	-2.45156722705515	-2.10100342112452	-1.82432716094191	-1.6422773659675	-1.56440257192418	-1.5846699720871	-1.68545404168483	-1.83234548003206	-1.9813864858365	-2.08439091223892	-2.1104511894601
12	-3.6410607542418	-3.60180222962167	-3.44144328800869	-3.17997967045176	-2.84873576197557	-2.49143633009872	-2.14103414528635	-1.83967677987954	-1.59994673203147	-1.44343728546163	-1.37409259242676	-1.38880797138097	-1.4722981599327	-1.59494843653779	-1.71946776129523	-1.80518603215866	-1.8271608330187
12.5	-2.75954574921964	-2.72992378501269	-2.6114142001964	-2.41478880966025	-2.16756748471142	-1.90251426299565	-1.64198482384234	-1.4180479553559	-1.24095868209642	-1.12265075715533	-1.06948079354383	-1.07717452940745	-1.13457564127692	-1.22043134934902	-1.30882723265811	-1.36920875734264	-1.38476482509192
13	-2.09546869232199	-2.07400066496917	-1.9859970025784	-1.83912507333112	-1.65997670664156	-1.46207469582453	-1.27072872144742	-1.10449975085914	-0.971660592763486	-0.882331700850554	-0.840402117297248	-0.844197970545826	-0.884223800423391	-0.946326464916944	-1.00960686320164	-1.05279476943584	-1.06362341947577
13.5	-1.60008549047743	-1.58460482543238	-1.51973455731021	-1.41282839870773	-1.27952199887539	-1.13452910168141	-0.992023578517698	-0.867109445236046	-0.767340711370992	-0.699213310234754	-0.666627068987601	-0.667976879668431	-0.697378137991707	-0.742024255621738	-0.787893331985373	-0.819246946641426	-0.828167455707734
14	-1.23255008004895	-1.22127417363224	-1.17230028623269	-1.09501383783269	-0.995784192919524	-0.886668774149686	-0.781712687149066	-0.688411174925001	-0.611595139670108	-0.559579849650275	-0.534115733564031	-0.534777873162534	-0.554815235380463	-0.587888945146291	-0.62177086804603	-0.644678519488177	-0.651230284951775
14.5	-0.958267289480982	-0.950506137594961	-0.914383073642975	-0.85590322859892	-0.782487329443419	-0.700937904574465	-0.621300439537706	-0.546680032880829	-0.492722576735337	-0.452137527692731	-0.430396590220502	-0.43157259455155	-0.445505761531388	-0.469389734895807	-0.496095037083761	-0.513273338399594	-0.517643697221263
15	-0.752313344839318	-0.746421640549468	-0.720154486541112	-0.676874065165702	-0.620848275708173	-0.559107307601254	-0.498635743449352	-0.443903366276725	-0.397917615004504	-0.365514042492732	-0.349075855722304	-0.349086570473789	-0.360316303817626	-0.379038273366359	-0.398459791964448	-0.411851708167284	-0.414965118219246
16	-0.476555678166795	-0.472670209036886	-0.457600859203049	-0.432971132989955	-0.400081037895168	-0.365357262984823	-0.328071084446867	-0.294924212812795	-0.26694709464363	-0.247464193380743	-0.236809624033889	-0.235739582054688	-0.242234591378708	-0.253531677097307	-0.264099959992983	-0.272284761564476	-0.274326705246882
17	-0.312995473001808	-0.310008932455041	-0.301269494348801	-0.28636182050189	-0.267509981229756	-0.245286822877279	-0.222434634430183	-0.201225616332069	-0.184728127955294	-0.171669664168303	-0.164615824149338	-0.162877235448731	-0.166908753971838	-0.173683439379193	-0.181006481054728	-0.184911660103873	-0.186290485111447
18	-0.210949530721021	-0.210562334235435	-0.2040699507059	-0.19607032602587	-0.18280122014493	-0.169390556199639	-0.154514594242162	-0.141268518273201	-0.129699103823491	-0.121050843380055	-0.116384373556258	-0.11573338041584	-0.118077537153538	-0.122151099114858	-0.126506885040504	-0.129542681839756	-0.129764000057656
19	-0.146046570096771	-0.14552619903879	-0.142179070013327	-0.136439019181904	-0.128167574512957	-0.118911499929056	-0.109709506966879	-0.101355709271092	-0.093553153495933	-0.087540108266842	-0.083982741858648	-0.083923219680297	-0.084577270541274	-0.087611906100254	-0.090223804768751	-0.092556470473194	-0.09231855953424
20	-0.103697486245366	-0.103544970690588	-0.100422069677683	-0.097072983377461	-0.092045231315659	-0.085575249781184	-0.08001093075048	-0.073832334051429	-0.067924922401188	-0.068760967113056	-0.063096131993474	-0.063040787514724	-0.06196971466318	-0.064216808964793	-0.065217072716137	-0.066762024217204	-0.066641209797603
22.5	-0.046961074804397	-0.047484554062103	-0.046284865565199	-0.04584211829471	-0.043791389481775	-0.041230678661992	-0.039060296889203	-0.036969481473865	-0.035412503201969	-0.032595330350047	-0.031550829511553	-0.031399099895429	-0.031371688830865	-0.031263363395666	-0.032072237587166	-0.031852303815238	-0.032411441116242
25	-0.024201176537009	-0.023988453604083	-0.023997585724004	-0.023385578081765	-0.022290961242813	-0.021351753797491	-0.020240095367971	-0.019543677475385	-0.017705621730741	-0.018925357281862	-0.018625541372384	-0.01838840377424	-0.016698933320471	-0.016972263404587	-0.0171997200426	-0.017319923203406	-0.017201940884443
27.5	-0.013906824449462	-0.012839279828192	-0.01324476469583	-0.013380749794507	-0.013221023532413	-0.012949752032546	-0.011767293764656	-0.011574806524393	-0.010862868768592	-0.010516369068778	-0.0101305459018	-0.010551513124438	-0.010438570667269	-0.010164854000538	-0.010149259362318	-0.009409114222149	-0.009571822200738
30	-0.007622071756097	-0.007941923307112	-0.008117256629691	-0.007872608587727	-0.008623195847994	-0.010178028492003	-0.0080223791294	-0.011342122483514	-0.007116070338683	-0.009254166317826	-0.008429710195687	-0.007403584958464	-0.00786909034355	-0.007914788912268	-0.006420563287763	-0.005634607273709	-0.006307895327516
35	-0.002164107734913	-0.003339991227619	-0.004349411855622	-0.003840665710421	-0.004786522381111	-0.004981367898232	-0.005380901513724	-0.004293158971375	-0.004096679246151	-0.004136152263328	-0.006270018988279	-0.007958216642821	-0.002941592669076	-0.003311397041161	-0.002344593558056	-0.002374011191382	-0.002052912008295
