# Supplementary material for: Interactions and Cold Collisions of AlF in the Ground and Excited Electronic States with He
Source: J Phys Chem A. 2025 Sep 2;129(36):8239–50. doi: 10.1021/acs.jpca.5c02533 (PMC12434673; doi:10.1021/acs.jpca.5c02533)
Supplement: Supplementary file 1 [file jp5c02533_si_001.zip › X1Sigmaelcs.txt]

1.00E-04	191.245	855.726	292.575	0.0001	2.28159008957313	833.417118283154	290.039562567054
1.01E-04	191.248	855.361	292.534	0.00011297959146728	2.28166264723881	831.111071021108	289.779351266826
1.02E-04	191.251	854.995	292.492	0.000127643880881134	2.28174204151581	828.602392629785	289.49663423838
1.04E-04	191.254	854.626	292.449	0.000144211535152487	2.28183488003833	825.877799217469	289.189997567378
1.05E-04	191.257	854.255	292.407	0.000162929603263972	2.28193694755224	822.923577936229	288.857991227597
1.06E-04	191.26	853.882	292.364	0.000184077200146896	2.2820545751366	819.725606025336	288.499132277332
1.08E-04	191.263	853.507	292.321	0.00020796966871037	2.2821859459141	816.269373564118	288.111908482686
1.09E-04	191.267	853.129	292.278	0.000234963282084831	2.28233524081542	812.540010857081	287.69478246335
1.10E-04	191.27	852.749	292.235	0.000265460556197554	2.28250482568867	808.522321594091	287.246196480425
1.12E-04	191.273	852.367	292.191	0.000299916251898765	2.28269467675375	804.200823159881	286.764578010714
1.13E-04	191.277	851.983	292.147	0.000338844156139202	2.28290929542341	799.559795706085	286.24834627708
1.14E-04	191.28	851.597	292.103	0.000382824743316823	2.2831508289427	794.583341840998	285.695919929723
1.16E-04	191.283	851.208	292.058	0.000432513831035009	2.28342587367833	789.25545903163	285.105726099156
1.17E-04	191.287	850.816	292.014	0.000488652359342834	2.28373685373113	783.560127042458	284.476211068599
1.19E-04	191.29	850.423	291.969	0.000552077439280757	2.28408571065738	777.481412946311	283.805852841075
1.20E-04	191.294	850.027	291.923	0.000623734835482419	2.28448174204195	771.003596424219	283.093175902976
1.22E-04	191.297	849.629	291.878	0.000704693068967147	2.28492668804403	764.111318208305	282.336768509428
1.23E-04	191.301	849.228	291.832	0.000796159350417318	2.28543149058252	756.789754596828	281.53530283597
1.25E-04	191.305	848.825	291.786	0.000899497581530036	2.28600074101442	749.024820959338	280.687558356577
1.26E-04	191.309	848.42	291.74	0.0010162486928707	2.28664313340064	740.803407022791	279.792448821968
1.28E-04	191.312	848.012	291.693	0.00114815362149688	2.28736907341959	732.113646449927	278.849053228957
1.29E-04	191.316	847.602	291.646	0.00129717927098396	2.28818933324663	722.945222746252	277.856651198247
1.31E-04	191.32	847.19	291.599	0.00146554784095591	2.28911235877425	713.289712811022	276.814763227881
1.32E-04	191.324	846.775	291.552	0.00165576996346953	2.29015758638043	703.140968423222	275.72319638639
1.34E-04	191.328	846.357	291.504	0.0018706821403658	2.29133530944492	692.495534562455	274.582096195474
1.36E-04	191.332	845.937	291.456	0.00211348903983665	2.29266314415829	681.353101644241	273.392005796236
1.37E-04	191.336	845.515	291.408	0.00238781128291318	2.29416087654415	669.716986444166	272.153934106609
1.39E-04	191.34	845.09	291.36	0.00269773943244492	2.29585169101061	657.594633660497	270.869435735024
1.41E-04	191.344	844.663	291.311	0.00304789498962798	2.29775409668474	644.998126720005	269.540707182797
1.43E-04	191.348	844.233	291.262	0.00344349930763338	2.29989894953822	631.944692622886	268.170706724219
1.44E-04	191.353	843.8	291.213	0.00389045144994281	2.30231252312113	618.457181485956	266.763309742693
1.46E-04	191.357	843.365	291.163	0.00439541615437824	2.30502923866205	604.564497220574	265.323517459045
1.48E-04	191.361	842.928	291.113	0.00496592321450336	2.3080797022001	590.301951839194	263.857744219069
1.50E-04	191.366	842.487	291.063	0.00561047976032471	2.31150672538702	575.711512719096	262.374214132618
1.52E-04	191.37	842.045	291.013	0.00633869711256927	2.31534888043042	560.841910374714	260.883497404321
1.53E-04	191.375	841.599	290.962	0.00716143410212902	2.31964972064148	545.748574581276	259.399209144924
1.55E-04	191.379	841.151	290.911	0.00809095899178382	2.32445612240188	530.493369721895	257.938893697293
1.57E-04	191.384	840.701	290.86	0.0091411324147025	2.32981822314364	515.144106547794	256.525164086325
1.59E-04	191.389	840.247	290.808	0.010327614057614	2.33578492380213	499.773817447006	255.187290661649
1.61E-04	191.394	839.791	290.756	0.0116680961706096	2.34240291042735	484.459795731407	253.963571970894
1.63E-04	191.398	839.333	290.704	0.0131825673855641	2.34972479106263	469.282415816255	252.904745895842
1.65E-04	191.403	838.871	290.652	0.0148936107771092	2.35779196347368	454.323769398163	252.078128306598
1.67E-04	191.408	838.407	290.599	0.0168267406107047	2.36664352940519	439.666171265778	251.571101837925
1.69E-04	191.413	837.94	290.546	0.019010782799233	2.37631101409153	425.390605263271	251.491579988238
1.71E-04	191.418	837.471	290.492	0.0214783047413053	2.38681391900989	411.575194065622	251.963058225847
1.73E-04	191.423	836.999	290.439	0.0242661009508242	2.39815940986747	398.293783855134	253.113404256586
1.75E-04	191.429	836.524	290.385	0.0274157417192788	2.41033828590062	385.614735391671	255.059218402133
1.78E-04	191.434	836.046	290.33	0.0309741929921658	2.42331898169293	373.600006570754	257.89006249346
1.80E-04	191.439	835.565	290.276	0.0349945167028357	2.4370519512538	362.304601783851	261.657622960749
1.82E-04	191.444	835.082	290.221	0.0395366620068128	2.45145796298326	351.776459629602	266.373279354648
1.84E-04	191.45	834.595	290.166	0.0446683592150963	2.46643318254253	342.056871878588	272.014220519048
1.86E-04	191.455	834.106	290.11	0.0504661297563528	2.48184248641085	333.181603265687	278.534779872256
1.89E-04	191.461	833.614	290.054	0.0570164272280748	2.49753599462916	325.183041707218	285.877732664966
1.91E-04	191.467	833.119	289.998	0.0644169265515177	2.51355349329085	318.093927093886	293.980793347846
1.93E-04	191.472	832.621	289.942	0.0727779804536824	2.60227585915064	311.953314100091	302.776135550363
1.96E-04	191.478	832.121	289.885	0.0822242649947071	2.54341954907357	306.815055136356	312.184126857572
1.98E-04	191.484	831.617	289.828	0.0928966386779936	2.55720370190814	302.757851165019	322.105056117355
2.01E-04	191.49	831.11	289.77	0.104954242865232	2.56990985123247	299.893848158514	332.413344983285
2.03E-04	191.496	830.601	289.713	0.118576874816716	2.58112570214032	298.370751041706	342.957417496235
2.06E-04	191.502	830.088	289.654	0.133967668742594	2.59061358947868	298.362051998286	353.565815644082
2.08E-04	191.508	829.573	289.596	0.151356124843621	2.59825507444582	300.042466431306	364.057570690216
2.11E-04	191.514	829.054	289.537	0.171001531509029	2.60407971063992	303.550792862443	374.253424064648
2.13E-04	191.521	828.533	289.478	0.193196831701692	2.60830320627166	308.948138146202	383.984726828531
2.16E-04	191.527	828.008	289.419	0.2182729911843	2.61137993078554	316.18294618168	393.098393563134
2.19E-04	191.534	827.481	289.359	0.246603933723434	2.61406348618597	325.073525559061	401.458257493204
2.21E-04	191.54	826.95	289.299	0.278612116862977	2.61746450073767	335.313793742396	408.944634298894
2.24E-04	191.547	826.416	289.239	0.314774831410132	2.62305359397472	346.500814832693	415.454280920715
2.27E-04	191.553	825.879	289.178	0.355631318568985	2.63254946886292	358.176465417358	420.902191077966
2.30E-04	191.56	825.339	289.117	0.40179081084894	2.64804741700551	369.872672027925	425.225246228737
2.32E-04	191.567	824.796	289.055	0.453941616650203	2.66916518053061	381.150758600047	428.386375956906
2.35E-04	191.574	824.25	288.994	0.512861383991365	2.69350566151451	391.62923892448	430.377273714295
2.38E-04	191.581	823.7	288.931	0.579428696426881	2.76693121065369	400.998721950908	431.218151227113
2.41E-04	191.588	823.148	288.869	0.654636174067275	3.12726491531464	409.025778993791	430.954195839642
2.44E-04	191.596	822.592	288.806	0.739605275058238	2.75312806538514	415.549123709464	429.649624476952
2.47E-04	191.603	822.033	288.743	0.835603018231247	2.64949769441544	420.471632693714	427.380887164915
2.50E-04	191.61	821.47	288.679	0.944060876285924	2.58191978736188	423.751150450334	424.230493889633
2.53E-04	191.618	820.905	288.616	1.06659612123026	2.52057613898552	425.392066576611	420.282395031841
2.56E-04	191.625	820.336	288.551	1.2050359403718	2.46318895119925	425.438577579978	415.619241596978
2.59E-04	191.633	819.764	288.487	1.36144468246595	2.41598550456799	423.969602991304	410.321429778687
2.63E-04	191.641	819.188	288.422	1.53815464030303	2.41381638119443	421.094753025016	404.467623497556
2.66E-04	191.649	818.609	288.357	1.73780082874938	2.40970700573946	416.950645232794	398.136379008719
2.69E-04	191.657	818.027	288.291	1.96336027683605	2.62254736574379	411.697128209275	391.408490672467
2.72E-04	191.665	817.442	288.225	2.21819641980022	2.90639145100545	405.513295909945	384.369645637507
2.76E-04	191.673	816.853	288.158	2.50610925303211	2.62914090477773	398.593245588875	377.112817803693
2.79E-04	191.681	816.26	288.092	2.83139199579938	2.41710519947106	391.141250910728	369.739555270336
2.83E-04	191.689	815.665	288.025	3.1988951096914	2.18994914343743	383.365679654418	362.359149636671
2.86E-04	191.698	815.066	287.957	3.61409862639613	2.43538511561955	375.471080055203	355.084961864562
2.90E-04	191.706	814.463	287.889	4.08319386332692	2.49050757719086	367.648627226372	348.028037068416
2.93E-04	191.715	813.857	287.821	4.61317574560379	2.37967225024812	360.066214676129	341.28923174274
2.97E-04	191.724	813.247	287.752	5.2119471110508	2.44399837054972	352.860178333644	334.95178315143
3.00E-04	191.733	812.634	287.683	5.88843655355589	2.44299588185917	346.130448781263	329.076145910405
3.04E-04	191.742	812.018	287.614	6.65273156201741	2.3988840518244	339.939945426835	323.698092739712
3.08E-04	191.751	811.398	287.544	7.51622894018204	2.34063052582493	334.317823738826	318.830012390803
3.12E-04	191.76	810.774	287.474	8.49180475036314	2.42687386157207	329.265337236336	314.464540958146
3.15E-04	191.769	810.147	287.404	9.59400631515933	2.40691266503187	324.762819783661	310.579361167842
3.19E-04	191.779	809.516	287.333	10.839269140212	2.39875278363757	320.776525156277	307.142129411265
3.23E-04	191.788	808.882	287.261	12.2461619926505	2.39160241558703	317.264519605674	304.114832152681
3.27E-04	191.798	808.243	287.19	13.8356637897178	2.40814784205654	314.18127977214	301.457237125027
3.31E-04	191.808	807.602	287.118	15.6314764264095	2.39193883603654	311.480982193157	299.1293819471
3.35E-04	191.818	806.956	287.045	17.6603782068616	2.40844768652398	309.11965863874	297.093206312634
3.39E-04	191.828	806.307	286.972	19.9526231496888	2.40810481452765	307.056463126572	295.313502858449
3.44E-04	191.838	805.655	286.899
3.48E-04	191.848	804.998	286.825
3.52E-04	191.859	804.338	286.751
3.56E-04	191.869	803.674	286.677
3.61E-04	191.88	803.006	286.602
3.65E-04	191.891	802.334	286.526
3.70E-04	191.902	801.659	286.451
3.74E-04	191.913	800.98	286.375
3.79E-04	191.924	800.297	286.298
3.83E-04	191.935	799.61	286.221
3.88E-04	191.947	798.919	286.144
3.93E-04	191.959	798.224	286.066
3.98E-04	191.97	797.526	285.988
4.03E-04	191.982	796.823	285.909
4.08E-04	191.994	796.116	285.83
4.13E-04	192.007	795.406	285.751
4.18E-04	192.019	794.691	285.671
4.23E-04	192.032	793.973	285.59
4.28E-04	192.044	793.25	285.51
4.33E-04	192.057	792.523	285.428
4.39E-04	192.07	791.792	285.347
4.44E-04	192.083	791.057	285.265
4.49E-04	192.097	790.318	285.182
4.55E-04	192.11	789.575	285.099
4.61E-04	192.124	788.828	285.016
4.66E-04	192.138	788.076	284.932
4.72E-04	192.151	787.321	284.848
4.78E-04	192.166	786.561	284.763
4.84E-04	192.18	785.796	284.678
4.90E-04	192.195	785.028	284.592
4.96E-04	192.209	784.255	284.506
5.02E-04	192.224	783.478	284.42
5.08E-04	192.239	782.697	284.333
5.14E-04	192.254	781.911	284.245
5.20E-04	192.27	781.121	284.157
5.27E-04	192.285	780.327	284.069
5.33E-04	192.301	779.528	283.98
5.40E-04	192.317	778.725	283.891
5.46E-04	192.333	777.917	283.801
5.53E-04	192.35	777.105	283.711
5.60E-04	192.367	776.288	283.62
5.67E-04	192.383	775.467	283.529
5.74E-04	192.4	774.641	283.437
5.81E-04	192.418	773.811	283.345
5.88E-04	192.435	772.976	283.253
5.95E-04	192.453	772.137	283.159
6.03E-04	192.471	771.293	283.066
6.10E-04	192.489	770.444	282.972
6.18E-04	192.507	769.591	282.877
6.25E-04	192.526	768.733	282.782
6.33E-04	192.544	767.871	282.687
6.41E-04	192.563	767.004	282.591
6.48E-04	192.583	766.132	282.494
6.56E-04	192.602	765.255	282.397
6.64E-04	192.622	764.374	282.3
6.73E-04	192.642	763.487	282.202
6.81E-04	192.662	762.596	282.103
6.89E-04	192.683	761.7	282.004
6.98E-04	192.703	760.8	281.904
7.06E-04	192.724	759.894	281.804
7.15E-04	192.745	758.984	281.704
7.24E-04	192.767	758.068	281.603
7.33E-04	192.789	757.148	281.501
7.42E-04	192.811	756.223	281.399
7.51E-04	192.833	755.293	281.297
7.60E-04	192.856	754.358	281.193
7.69E-04	192.879	753.418	281.09
7.79E-04	192.902	752.472	280.986
7.88E-04	192.925	751.522	280.881
7.98E-04	192.949	750.567	280.776
8.08E-04	192.973	749.607	280.67
8.18E-04	192.997	748.641	280.564
8.28E-04	193.022	747.671	280.457
8.38E-04	193.047	746.695	280.35
8.48E-04	193.072	745.714	280.242
8.59E-04	193.097	744.728	280.133
8.69E-04	193.123	743.737	280.025
8.80E-04	193.15	742.741	279.915
8.91E-04	193.176	741.739	279.805
9.02E-04	193.203	740.732	279.695
9.13E-04	193.23	739.72	279.583
9.24E-04	193.258	738.703	279.472
9.36E-04	193.285	737.68	279.36
9.47E-04	193.314	736.652	279.247
9.59E-04	193.342	735.619	279.134
9.70E-04	193.371	734.58	279.02
9.82E-04	193.4	733.536	278.905
9.94E-04	193.43	732.487	278.791
1.01E-03	193.46	731.432	278.675
1.02E-03	193.49	730.371	278.559
1.03E-03	193.521	729.306	278.442
1.04E-03	193.552	728.234	278.325
1.06E-03	193.583	727.158	278.208
1.07E-03	193.615	726.075	278.089
1.08E-03	193.648	724.988	277.97
1.10E-03	193.68	723.894	277.851
1.11E-03	193.713	722.795	277.731
1.12E-03	193.747	721.691	277.611
1.14E-03	193.781	720.581	277.489
1.15E-03	193.815	719.465	277.368
1.17E-03	193.85	718.344	277.245
1.18E-03	193.885	717.217	277.123
1.19E-03	193.921	716.085	276.999
1.21E-03	193.957	714.946	276.875
1.22E-03	193.993	713.803	276.751
1.24E-03	194.03	712.653	276.626
1.25E-03	194.067	711.498	276.5
1.27E-03	194.105	710.337	276.374
1.29E-03	194.144	709.17	276.247
1.30E-03	194.183	707.997	276.119
1.32E-03	194.222	706.819	275.991
1.33E-03	194.262	705.635	275.863
1.35E-03	194.302	704.445	275.733
1.37E-03	194.343	703.249	275.604
1.38E-03	194.384	702.048	275.473
1.40E-03	194.426	700.84	275.342
1.42E-03	194.468	699.627	275.211
1.43E-03	194.511	698.408	275.078
1.45E-03	194.554	697.183	274.946
1.47E-03	194.598	695.952	274.812
1.49E-03	194.643	694.715	274.678
1.51E-03	194.688	693.472	274.544
1.53E-03	194.733	692.224	274.409
1.54E-03	194.779	690.969	274.273
1.56E-03	194.826	689.708	274.137
1.58E-03	194.873	688.442	274
1.60E-03	194.921	687.169	273.862
1.62E-03	194.97	685.891	273.724
1.64E-03	195.019	684.606	273.586
1.66E-03	195.069	683.316	273.446
1.68E-03	195.119	682.019	273.306
1.70E-03	195.17	680.717	273.166
1.72E-03	195.221	679.408	273.025
1.74E-03	195.274	678.093	272.883
1.77E-03	195.327	676.773	272.741
1.79E-03	195.38	675.446	272.598
1.81E-03	195.434	674.113	272.454
1.83E-03	195.489	672.774	272.31
1.85E-03	195.545	671.429	272.166
1.88E-03	195.601	670.078	272.02
1.90E-03	195.658	668.721	271.874
1.92E-03	195.715	667.357	271.728
1.95E-03	195.774	665.988	271.581
1.97E-03	195.833	664.612	271.433
2.00E-03	195.893	663.231	271.285
2.02E-03	195.953	661.843	271.136
2.04E-03	196.014	660.449	270.986
2.07E-03	196.077	659.049	270.836
2.10E-03	196.139	657.643	270.686
2.12E-03	196.203	656.231	270.534
2.15E-03	196.267	654.812	270.382
2.17E-03	196.333	653.388	270.23
2.20E-03	196.399	651.957	270.077
2.23E-03	196.465	650.52	269.923
2.25E-03	196.533	649.077	269.769
2.28E-03	196.602	647.628	269.614
2.31E-03	196.671	646.173	269.459
2.34E-03	196.741	644.712	269.303
2.37E-03	196.812	643.244	269.146
2.40E-03	196.884	641.771	268.989
2.43E-03	196.957	640.291	268.831
2.46E-03	197.031	638.805	268.672
2.49E-03	197.106	637.313	268.513
2.52E-03	197.182	635.815	268.354
2.55E-03	197.258	634.311	268.194
2.58E-03	197.336	632.8	268.033
2.61E-03	197.414	631.284	267.872
2.64E-03	197.494	629.762	267.71
2.68E-03	197.574	628.233	267.547
2.71E-03	197.656	626.699	267.384
2.74E-03	197.738	625.158	267.22
2.78E-03	197.822	623.611	267.056
2.81E-03	197.906	622.059	266.891
2.84E-03	197.992	620.5	266.726
2.88E-03	198.079	618.935	266.56
2.91E-03	198.166	617.364	266.394
2.95E-03	198.255	615.788	266.227
2.99E-03	198.345	614.205	266.059
3.02E-03	198.436	612.616	265.891
3.06E-03	198.528	611.022	265.722
3.10E-03	198.622	609.421	265.553
3.14E-03	198.716	607.815	265.383
3.17E-03	198.812	606.202	265.213
3.21E-03	198.909	604.584	265.042
3.25E-03	199.007	602.96	264.87
3.29E-03	199.106	601.33	264.698
3.33E-03	199.207	599.694	264.526
3.37E-03	199.309	598.053	264.352
3.42E-03	199.412	596.406	264.179
3.46E-03	199.516	594.753	264.005
3.50E-03	199.622	593.094	263.83
3.54E-03	199.729	591.43	263.655
3.59E-03	199.837	589.759	263.479
3.63E-03	199.947	588.084	263.303
3.68E-03	200.058	586.402	263.126
3.72E-03	200.171	584.716	262.949
3.77E-03	200.284	583.023	262.771
3.81E-03	200.4	581.325	262.593
3.86E-03	200.516	579.622	262.415
3.91E-03	200.634	577.913	262.235
3.96E-03	200.754	576.198	262.056
4.00E-03	200.875	574.479	261.876
4.05E-03	200.998	572.754	261.695
4.10E-03	201.122	571.023	261.514
4.15E-03	201.248	569.288	261.332
4.20E-03	201.375	567.547	261.15
4.26E-03	201.504	565.801	260.968
4.31E-03	201.634	564.049	260.785
4.36E-03	201.766	562.293	260.602
4.42E-03	201.9	560.531	260.418
4.47E-03	202.035	558.765	260.234
4.52E-03	202.172	556.993	260.049
4.58E-03	202.311	555.217	259.864
4.64E-03	202.451	553.436	259.679
4.69E-03	202.593	551.65	259.493
4.75E-03	202.737	549.859	259.307
4.81E-03	202.883	548.063	259.12
4.87E-03	203.031	546.263	258.933
4.93E-03	203.18	544.458	258.746
4.99E-03	203.331	542.648	258.558
5.05E-03	203.485	540.834	258.37
5.11E-03	203.64	539.015	258.181
5.18E-03	203.797	537.192	257.993
5.24E-03	203.955	535.365	257.803
5.30E-03	204.116	533.533	257.614
5.37E-03	204.279	531.697	257.424
5.43E-03	204.444	529.857	257.234
5.50E-03	204.611	528.013	257.044
5.57E-03	204.78	526.165	256.853
5.64E-03	204.951	524.313	256.662
5.71E-03	205.124	522.457	256.47
5.78E-03	205.3	520.597	256.279
5.85E-03	205.477	518.733	256.087
5.92E-03	205.657	516.866	255.895
5.99E-03	205.839	514.995	255.703
6.07E-03	206.023	513.12	255.51
6.14E-03	206.209	511.242	255.317
6.22E-03	206.398	509.361	255.124
6.29E-03	206.589	507.476	254.931
6.37E-03	206.783	505.588	254.737
6.45E-03	206.978	503.697	254.544
6.53E-03	207.177	501.803	254.35
6.61E-03	207.377	499.906	254.156
6.69E-03	207.58	498.006	253.962
6.77E-03	207.786	496.103	253.767
6.85E-03	207.994	494.198	253.573
6.94E-03	208.205	492.29	253.378
7.02E-03	208.418	490.379	253.184
7.11E-03	208.634	488.466	252.989
7.20E-03	208.853	486.55	252.794
7.29E-03	209.074	484.633	252.599
7.38E-03	209.298	482.713	252.404
7.47E-03	209.525	480.791	252.209
7.56E-03	209.754	478.867	252.014
7.65E-03	209.987	476.941	251.819
7.75E-03	210.222	475.014	251.624
7.84E-03	210.46	473.085	251.429
7.94E-03	210.701	471.154	251.234
8.03E-03	210.944	469.222	251.039
8.13E-03	211.191	467.289	250.844
8.23E-03	211.441	465.354	250.649
8.33E-03	211.694	463.418	250.454
8.44E-03	211.95	461.482	250.259
8.54E-03	212.209	459.544	250.064
8.65E-03	212.471	457.606	249.87
8.75E-03	212.736	455.667	249.675
8.86E-03	213.005	453.728	249.481
8.97E-03	213.277	451.788	249.287
9.08E-03	213.552	449.848	249.093
9.19E-03	213.83	447.908	248.899
9.30E-03	214.112	445.967	248.706
9.42E-03	214.397	444.027	248.512
9.53E-03	214.686	442.087	248.319
9.65E-03	214.978	440.148	248.127
9.77E-03	215.274	438.209	247.934
9.89E-03	215.573	436.271	247.742
1.00E-02	215.876	434.333	247.55
1.01E-02	216.182	432.397	247.359
1.03E-02	216.492	430.461	247.167
1.04E-02	216.806	428.527	246.977
1.05E-02	217.123	426.594	246.786
1.06E-02	217.444	424.662	246.596
1.08E-02	217.77	422.732	246.407
1.09E-02	218.098	420.804	246.217
1.10E-02	218.431	418.878	246.029
1.12E-02	218.768	416.954	245.841
1.13E-02	219.109	415.032	245.653
1.15E-02	219.454	413.112	245.466
1.16E-02	219.802	411.195	245.28
1.17E-02	220.155	409.281	245.094
1.19E-02	220.513	407.369	244.908
1.20E-02	220.874	405.461	244.724
1.22E-02	221.239	403.555	244.54
1.23E-02	221.609	401.653	244.356
1.25E-02	221.983	399.755	244.174
1.26E-02	222.362	397.86	243.992
1.28E-02	222.745	395.968	243.811
1.29E-02	223.132	394.081	243.63
1.31E-02	223.524	392.198	243.451
1.33E-02	223.92	390.319	243.272
1.34E-02	224.321	388.444	243.094
1.36E-02	224.727	386.574	242.917
1.38E-02	225.137	384.709	242.741
1.39E-02	225.552	382.849	242.566
1.41E-02	225.972	380.994	242.392
1.43E-02	226.396	379.144	242.219
1.44E-02	226.825	377.3	242.047
1.46E-02	227.26	375.461	241.876
1.48E-02	227.699	373.628	241.706
1.50E-02	228.143	371.801	241.537
1.52E-02	228.592	369.98	241.369
1.54E-02	229.046	368.166	241.203
1.55E-02	229.505	366.358	241.038
1.57E-02	229.97	364.556	240.874
1.59E-02	230.44	362.762	240.711
1.61E-02	230.915	360.975	240.55
1.63E-02	231.395	359.194	240.39
1.65E-02	231.88	357.422	240.232
1.67E-02	232.371	355.656	240.075
1.69E-02	232.868	353.899	239.919
1.71E-02	233.369	352.149	239.766
1.73E-02	233.877	350.408	239.613
1.76E-02	234.389	348.675	239.463
1.78E-02	234.908	346.95	239.314
1.80E-02	235.432	345.234	239.166
1.82E-02	235.962	343.527	239.021
1.84E-02	236.497	341.828	238.877
1.87E-02	237.039	340.139	238.735
1.89E-02	237.586	338.46	238.596
1.91E-02	238.139	336.789	238.458
1.94E-02	238.698	335.129	238.322
1.96E-02	239.262	333.478	238.188
1.98E-02	239.833	331.838	238.057
2.01E-02	240.41	330.208	237.927
2.03E-02	240.993	328.588	237.8
2.06E-02	241.582	326.979	237.676
2.08E-02	242.177	325.38	237.553
2.11E-02	242.778	323.793	237.433
2.14E-02	243.386	322.216	237.316
2.16E-02	244	320.651	237.201
2.19E-02	244.62	319.097	237.089
2.22E-02	245.247	317.555	236.98
2.24E-02	245.88	316.025	236.874
2.27E-02	246.519	314.507	236.77
2.30E-02	247.165	313	236.67
2.33E-02	247.817	311.506	236.573
2.35E-02	248.476	310.025	236.478
2.38E-02	249.141	308.556	236.388
2.41E-02	249.813	307.1	236.3
2.44E-02	250.492	305.657	236.216
2.47E-02	251.177	304.226	236.136
2.50E-02	251.869	302.81	236.059
2.53E-02	252.568	301.406	235.987
2.56E-02	253.274	300.016	235.918
2.60E-02	253.986	298.639	235.853
2.63E-02	254.705	297.277	235.792
2.66E-02	255.431	295.928	235.736
2.69E-02	256.164	294.594	235.684
2.73E-02	256.904	293.273	235.637
2.76E-02	257.651	291.967	235.595
2.79E-02	258.404	290.676	235.557
2.83E-02	259.165	289.399	235.525
2.86E-02	259.933	288.136	235.498
2.90E-02	260.707	286.889	235.476
2.93E-02	261.489	285.657	235.46
2.97E-02	262.278	284.439	235.449
3.01E-02	263.074	283.237	235.445
3.04E-02	263.877	282.05	235.447
3.08E-02	264.687	280.879	235.455
3.12E-02	265.504	279.723	235.47
3.16E-02	266.328	278.583	235.491
3.20E-02	267.16	277.458	235.52
3.24E-02	267.999	276.349	235.556
3.27E-02	268.844	275.256	235.6
3.32E-02	269.697	274.179	235.652
3.36E-02	270.557	273.118	235.711
3.40E-02	271.425	272.073	235.78
3.44E-02	272.299	271.044	235.857
3.48E-02	273.181	270.032	235.943
3.52E-02	274.07	269.036	236.038
3.57E-02	274.966	268.056	236.144
3.61E-02	275.869	267.092	236.259
3.66E-02	276.779	266.145	236.385
3.70E-02	277.696	265.215	236.522
3.75E-02	278.62	264.301	236.67
3.79E-02	279.552	263.404	236.83
3.84E-02	280.491	262.523	237.003
3.89E-02	281.436	261.659	237.188
3.93E-02	282.389	260.812	237.386
3.98E-02	283.348	259.981	237.597
4.03E-02	284.315	259.167	237.823
4.08E-02	285.289	258.37	238.064
4.13E-02	286.269	257.589	238.32
4.18E-02	287.256	256.825	238.592
4.23E-02	288.25	256.078	238.88
4.28E-02	289.251	255.348	239.186
4.34E-02	290.259	254.634	239.509
4.39E-02	291.273	253.937	239.85
4.44E-02	292.294	253.256	240.211
4.50E-02	293.321	252.592	240.591
4.55E-02	294.355	251.945	240.991
4.61E-02	295.396	251.314	241.413
4.67E-02	296.442	250.7	241.856
4.72E-02	297.496	250.102	242.322
4.78E-02	298.555	249.521	242.812
4.84E-02	299.621	248.956	243.325
4.90E-02	300.692	248.407	243.863
4.96E-02	301.77	247.875	244.426
5.02E-02	302.854	247.359	245.016
5.08E-02	303.943	246.858	245.632
5.15E-02	305.039	246.374	246.275
5.21E-02	306.14	245.906	246.946
5.27E-02	307.247	245.453	247.646
5.34E-02	308.359	245.017	248.374
5.40E-02	309.478	244.596	249.131
5.47E-02	310.601	244.19	249.918
5.54E-02	311.73	243.8	250.733
5.61E-02	312.865	243.425	251.578
5.68E-02	314.005	243.066	252.452
5.75E-02	315.151	242.722	253.354
5.82E-02	316.303	242.392	254.284
5.89E-02	317.46	242.078	255.241
5.96E-02	318.624	241.779	256.224
6.03E-02	319.795	241.494	257.23
6.11E-02	320.973	241.223	258.26
6.18E-02	322.16	240.967	259.309
6.26E-02	323.357	240.726	260.377
6.33E-02	324.568	240.498	261.459
6.41E-02	325.796	240.285	262.554
6.49E-02	327.048	240.085	263.658
6.57E-02	328.336	239.899	264.766
6.65E-02	329.683	239.727	265.876
6.73E-02	331.13	239.568	266.982
6.82E-02	332.776	239.422	268.081
6.90E-02	334.873	239.29	269.168
6.99E-02	338.271	239.17	270.239
7.07E-02	347.518	239.063	271.29
7.16E-02	454.934	238.969	272.316
7.25E-02	428.752	238.888	273.316
7.34E-02	349.115	238.818	274.285
7.43E-02	343.354	238.761	275.222
7.52E-02	342.616	238.717	276.126
7.61E-02	343.011	238.683	276.997
7.70E-02	343.796	238.662	277.837
7.80E-02	344.748	238.652	278.649
7.89E-02	345.784	238.654	279.437
7.99E-02	346.864	238.667	280.208
8.09E-02	347.97	238.691	280.97
8.19E-02	349.091	238.726	281.732
8.29E-02	350.22	238.772	282.507
8.39E-02	351.354	238.829	283.309
8.49E-02	352.49	238.896	284.155
8.60E-02	353.626	238.973	285.061
8.70E-02	354.76	239.06	286.05
8.81E-02	355.892	239.158	287.144
8.92E-02	357.021	239.265	288.37
9.03E-02	358.145	239.383	289.754
9.14E-02	359.265	239.509	291.33
9.25E-02	360.38	239.646	293.132
9.37E-02	361.488	239.791	295.2
9.48E-02	362.59	239.946	297.576
9.60E-02	363.686	240.11	300.309
9.72E-02	364.774	240.283	303.454
9.83E-02	365.854	240.464	307.072
9.96E-02	366.927	240.654	311.23
0.10078278699	367.991	240.853	316.007
0.10202173389	369.046	241.061	321.488
0.10327591147	370.092	241.276	327.769
0.10454550695	371.129	241.5	334.957
0.10583070988	372.156	241.732	343.168
0.10713171211	373.172	241.972	352.527
0.10844870787	374.178	242.22	363.163
0.10978189377	375.173	242.475	375.202
0.11113146885	376.156	242.739	388.763
0.11249763458	377.128	243.01	403.935
0.11388059491	378.089	243.288	420.758
0.1152805563	379.037	243.574	439.199
0.11669772776	379.972	243.868	459.107
0.11813232084	380.895	244.169	480.183
0.11958454971	381.805	244.477	501.935
0.12105463118	382.702	244.792	523.669
0.12254278472	383.585	245.115	544.491
0.12404923248	384.454	245.444	563.375
0.12557419937	385.309	245.781	579.266
0.12711791304	386.15	246.125	591.231
0.12868060395	386.976	246.476	598.609
0.13026250539	387.788	246.833	601.123
0.13186385353	388.585	247.198	598.914
0.13348488742	389.367	247.57	592.488
0.13512584907	390.134	247.948	582.605
0.13678698345	390.886	248.334	570.14
0.13846853856	391.622	248.726	555.966
0.14017076542	392.343	249.126	540.858
0.14189391817	393.048	249.532	525.455
0.14363825404	393.737	249.946	510.243
0.14540403346	394.41	250.366	495.568
0.14719152002	395.068	250.793	481.658
0.14900098058	395.71	251.228	468.647
0.15083268528	396.336	251.67	456.598
0.15268690755	396.947	252.118	445.528
0.15456392423	397.541	252.575	435.42
0.15646401552	398.12	253.038	426.234
0.15838746509	398.683	253.509	417.922
0.16033456008	399.23	253.987	410.427
0.16230559118	399.762	254.472	403.693
0.16430085263	400.279	254.966	397.662
0.16632064231	400.78	255.467	392.283
0.16836526175	401.267	255.975	387.505
0.17043501618	401.739	256.492	383.282
0.1725302146	402.196	257.016	379.573
0.1746511698	402.639	257.549	376.341
0.1767981984	403.067	258.09	373.553
0.17897162094	403.483	258.639	371.181
0.18117176189	403.884	259.197	369.197
0.18339894969	404.273	259.763	367.58
0.18565351685	404.649	260.338	366.311
0.18793579994	405.013	260.921	365.372
0.19024613968	405.364	261.514	364.751
0.19258488098	405.705	262.116	364.435
0.19495237298	406.035	262.727	364.414
0.19734896913	406.354	263.347	364.681
0.19977502721	406.664	263.977	365.229
0.20223090941	406.964	264.617	366.055
0.20471698235	407.256	265.267	367.155
0.20723361718	407.54	265.926	368.528
0.2097811896	407.817	266.596	370.173
0.21236007994	408.088	267.276	372.092
0.2149706732	408.353	267.967	374.286
0.21761335911	408.613	268.668	376.758
0.22028853218	408.869	269.38	379.512
0.2229965918	409.122	270.103	382.551
0.22573794224	409.372	270.837	385.88
0.22851299275	409.621	271.583	389.505
0.23132215763	409.87	272.339	393.43
0.23416585625	410.12	273.108	397.661
0.23704451313	410.371	273.888	402.204
0.23995855802	410.625	274.68	407.062
0.24290842597	410.883	275.484	412.241
0.24589455736	411.147	276.3	417.741
0.24891739796	411.416	277.128	423.566
0.25197739908	411.694	277.969	429.715
0.25507501751	411.98	278.823	436.185
0.25821071571	412.277	279.69	442.971
0.2613849618	412.585	280.569	450.065
0.26459822966	412.907	281.461	457.454
0.26785099898	413.243	282.367	465.121
0.27114375538	413.595	283.287	473.046
0.27447699042	413.964	284.219	481.202
0.27785120172	414.353	285.166	489.556
0.281266893	414.762	286.127	498.07
0.28472457419	415.194	287.102	506.701
0.28822476148	415.65	288.092	515.396
0.29176797742	416.132	289.096	524.099
0.29535475095	416.641	290.116	532.748
0.29898561755	417.18	291.15	541.277
0.30266111926	417.749	292.201	549.613
0.30638180479	418.352	293.267	557.684
0.3101482296	418.989	294.35	565.414
0.31396095597	419.663	295.45	572.731
0.3178205531	420.376	296.567	579.562
0.32172759718	421.129	297.701	585.842
0.32568267148	421.924	298.854	591.509
0.32968636646	422.764	300.027	596.512
0.33373927982	423.651	301.218	600.808
0.33784201662	424.586	302.431	604.366
0.34199518934	425.571	303.664	607.165
0.346199418	426.61	304.92	609.198
0.35045533025	427.703	306.199	610.468
0.35476356145	428.854	307.503	610.99
0.35912475477	430.064	308.832	610.789
0.36353956128	431.338	310.188	609.899
0.36800864006	432.676	311.572	608.363
0.37253265829	434.084	312.986	606.227
0.37711229137	435.564	314.433	603.544
0.38174822297	437.122	315.913	600.369
0.38644114518	438.764	317.429	596.758
0.39119175861	440.498	318.983	592.767
0.39600077247	442.336	320.577	588.452
0.40086890468	444.296	322.216	583.866
0.40579688201	446.405	323.901	579.058
0.41078544014	448.708	325.635	574.077
0.41583532382	451.287	327.423	568.966
0.42094728691	454.307	329.268	563.764
0.4261220926	458.133	331.175	558.508
0.43136051341	463.764	333.148	553.228
0.43666333137	474.853	335.192	547.953
0.44203133815	515.585	337.312	542.708
0.44746533512	1687.83	339.515	537.514
0.45296613351	526.899	341.806	532.388
0.45853455454	477.064	344.193	527.347
0.46417142949	471.792	346.684	522.403
0.4698775999	472.129	349.286	517.566
0.47565391762	473.984	352.007	512.845
0.481501245	476.456	354.859	508.247
0.48742045498	479.275	357.85	503.777
0.49341243122	482.352	360.992	499.44
0.49947806825	485.666	364.296	495.237
0.50561827162	489.231	367.775	491.171
0.51183395797	493.085	371.443	487.243
0.51812605524	497.284	375.314	483.454
0.52449550276	501.911	379.402	479.803
0.53094325143	507.077	383.724	476.291
0.53747026382	512.932	388.295	472.916
0.54407751433	519.681	393.133	469.679
0.55076598935	527.602	398.256	466.577
0.55753668739	537.082	403.683	463.611
0.56439061925	548.656	409.434	460.779
0.57132880813	563.088	415.531	458.081
0.57835228982	581.47	421.998	455.516
0.58546211285	605.398	428.865	453.083
0.59265933864	637.215	436.163	450.783
0.59994504165	680.371	443.93	448.615
0.60732030955	739.841	452.207	446.58
0.61478624338	822.291	461.04	444.68
0.62234395772	934.763	470.48	442.914
0.62999458085	1078.57	480.579	441.286
0.63773925492	1233.93	491.391	439.797
0.64557913612	1345.03	502.973	438.45
0.65351539485	1349.59	515.38	437.25
0.66154921591	1249.24	528.668	436.2
0.66968179866	1104.9	542.89	435.306
0.67791435719	968.118	558.094	434.574
0.68624812053	857.555	574.326	434.011
0.69468433282	773.174	591.622	433.626
0.70322425349	709.499	610.008	433.427
0.71186915744	660.987	629.495	433.427
0.72062033526	623.334	650.075	433.637
0.72947909341	593.456	671.717	434.071
0.73844675438	569.199	694.359	434.745
0.74752465696	549.061	717.901	435.675
0.75671415637	531.987	742.197	436.882
0.76601662449	517.225	767.042	438.385
0.77543345008	504.233	792.163	440.206
0.78496603896	492.615	817.197	442.369
0.79461581423	482.078	841.674	444.896
0.8043842165	472.402	865.003	447.81
0.81427270407	463.422	886.46	451.129
0.82428275319	455.009	905.203	454.868
0.83441585823	447.065	920.312	459.032
0.84467353196	439.514	930.877	463.614
0.85505730572	432.296	936.129	468.586
0.8655687297	425.364	935.573	473.898
0.87620937313	418.68	929.11	479.47
0.88698082453	412.214	917.079	485.189
0.89788469197	405.942	900.214	490.909
0.90892260325	399.845	879.521	496.463
0.92009620621	393.906	856.117	501.669
0.93140716895	388.114	831.083	506.345
0.94285718006	382.457	805.359	510.325
0.9544479489	376.927	779.687	513.465
0.96618120583	371.517	754.605	515.648
0.97805870249	366.221	730.468	516.79
0.99008221206	361.033	707.481	516.84
1.0022535295	355.95	685.735	515.791
1.0145744719	350.967	665.244	513.681
1.0270468785	346.083	645.967	510.585
1.0396726115	341.294	627.831	506.614
1.0524535556	336.597	610.746	501.904
1.0653916189	331.992	594.618	496.603
1.0784887329	327.477	579.351	490.865
1.0917468528	323.051	564.855	484.842
1.105167958	318.712	551.05	478.672
1.1187540521	314.461	537.867	472.479
1.1325071632	310.297	525.25	466.363
1.1464293446	306.221	513.153	460.402
1.1605226748	302.234	501.548	454.651
1.1747892576	298.336	490.418	449.147
1.189231223	294.532	479.762	443.906
1.2038507268	290.823	469.6	438.935
1.2186499518	287.215	459.976	434.229
1.2336311071	283.711	450.987	429.777
1.2487964294	280.32	442.864	425.564
1.2641481826	277.049	436.293	421.572
1.2796886586	273.91	433.848	417.784
1.2954201773	270.916	429.756	414.18
1.3113450874	268.081	409.629	410.742
1.3274657662	265.426	401.211	407.454
1.3437846204	262.974	395.092	404.299
1.3603040862	260.75	389.739	401.263
1.3770266297	258.788	384.927	398.333
1.3939547474	257.123	380.591	395.496
1.4110909665	255.796	376.681	392.742
1.4284378453	254.854	373.14	390.062
1.4459979734	254.343	369.904	387.447
1.4637739724	254.31	367.014	384.889
1.4817684959	254.792	363.992	382.382
1.4999842305	255.805	360.199	379.921
1.5184238954	257.318	356.977	377.501
1.5370902435	259.188	353.459	375.118
1.5559860615	260.98	349.632	372.767
1.5751141704	260.859	345.49	370.448
1.5944774256	273.858	341.047	368.157
1.614078718	277.282	336.316	365.893
1.6339209737	270.733	331.304	363.655
1.6540071551	263.377	326.014	361.442
1.6743402607	257.922	320.518	359.254
1.694923326	254.997	315.271	357.092
1.7157594238	254.627	312.148	354.956
1.7368516648	256.717	317.413	352.847
1.7582031978	261.185	344.302	350.768
1.7798172102	267.997	391.734	348.721
1.8016969289	277.165	423.529	346.708
1.8238456202	288.743	430.658	344.733
1.8462665906	302.82	428.31	342.803
1.8689631874	319.53	424.736	340.922
1.8919387989	339.07	422.327	339.101
1.9151968551	361.725	421.797	337.354
1.9387408281	387.914	423.747	335.705
1.9625742329	418.249	429.164	334.202
1.9867006273	453.636	439.565	332.929
2.0111236133	495.393	456.671	331.834
2.035846837	545.395	480.454	329.611
2.0608739891	606.018	503.631	327.038
2.086208806	679.235	508.761	325.417
2.1118550698	762.942	487.22	324.141
2.1378166093	842.473	453.96	323.019
2.1640973002	885.723	424.304	322.019
2.190701066	868.355	401.721	321.145
2.2176318782	807.522	388.845	320.409
2.2448937573	738.181	419.59	319.824
2.2724907732	678.128	448.446	319.406
2.3004270458	629.314	449.339	319.173
2.3287067457	588.931	452.948	319.141
2.3573340948	554.506	461.689	319.331
2.3863133666	524.738	474.523	319.763
2.4156488876	498.699	489.975	320.459
2.4453450372	474.745	506.187	321.444
2.4754062486	450.775	521.258	322.743
2.5058370097	425.959	533.669	324.382
2.5366418635	401.062	541.466	326.391
2.5678254086	377.112	540.291	328.801
2.5993923006	354.611	525.876	331.641
2.6313472519	333.614	500.836	334.946
2.663695033	314.014	472.25	338.748
2.6964404732	295.802	445.38	343.076
2.7295884609	279.265	426.151	347.956
2.7631439447	265.263	511.212	353.401
2.7971119342	256.131	367.426	359.4
2.8314975002	261.419	347.225	365.904
2.8663057762	383.328	332.118	372.806
2.9015419587	206.767	319.604	379.922
2.937211308	188.16	309.302	386.984
2.9733191492	185.166	300.909	393.675
3.0098708727	182.656	294.12	399.714
3.0468719353	179.26	288.624	405.02
3.0843278607	172.365	284.085	409.853
3.1222442409	165.122	280.037	414.343
3.1606267361	158.291	274.919	415.318
3.1994810766	154.848	269.428	405.076
3.2388130627	157.101	280.05	388.009
3.2786285664	166.282	278.985	373.404
3.3189335316	182.614	275.652	361.854
3.3597339753	205.187	276.263	352.03
3.4010359887	231.348	277.684	343.244
3.4428457376	256.285	279.65	335.257
3.4851694637	274.278	281.906	328.015
3.5280134856	281.836	284.362	321.544
3.5713841992	279.844	287.013	315.919
3.6152880794	272.27	289.85	311.291
3.6597316805	263.308	292.907	307.943
3.7047216374	255.795	296.292	306.378
3.7502646666	251.161	300.191	307.208
3.7963675672	249.966	304.89	310.164
3.8430372217	252.328	310.818	312.31
3.8902805975	258.096	318.663	310.33
3.9381047474	266.919	329.6	307.731
3.986516811	278.637	345.691	305.944
4.0355240157	293.595	369.795	302.152
4.0851336777	309.887	400.973	296.699
4.1353532031	313.977	428.018	290.943
4.1861900892	290.716	441.998	286.232
4.2376519252	263.729	441.569	283.784
4.2897463939	249.446	430.52	284.273
4.3424812724	242.9	414.183	285.982
4.3958644334	239.576	395.039	283.936
4.4499038463	237.815	374.874	275.017
4.5046075786	237.211	355.957	269.713
4.559983797	237.806	339.848	257.577
4.6160407686	239.849	326.784	251.625
4.6727868618	243.856	316.114	248.279
4.7302305484	251.419	306.948	246.812
4.788380404	260.013	298.575	245.025
4.8472451096	280.959	290.642	245.123
4.9068334531	272.099	283.167	248.148
4.9671543304	272.242	276.532	254.208
5.0282167467	274.385	271.679	263.144
5.0900298179	276.46	271.422	274.548
5.1526027719	277.729	290.239	285.605
5.2159449502	277.956	261.599	291.226
5.2800658091	277.255	230.42	290.882
5.344974921	275.997	227.479	285.937
5.4106819762	274.651	225.772	281.056
5.4771967839	273.435	224.479	279.848
5.544529274	271.188	223.624	282.505
5.6126894986	263.556	223.22	288.218
5.6816876331	260.261	223.235	296.07
5.7515339781	279.59	223.605	305.189
5.822238961	282.787	224.251	314.632
5.8938131372	276.8	225.099	323.026
5.9662671918	272.45	226.129	327.65
6.0396119415	269.493	227.492	324.702
6.1138583357	266.829	229.702	314.172
6.1890174585	264.341	233.77	301.663
6.2651005305	262.118	239.799	291.394
6.3421189099	260.094	232.193	283.95
6.4200840946	258.08	217.125	278.776
6.499007724	255.859	221.563	275.397
6.5789015804	253.258	228.485	273.486
6.6597775911	250.296	235.162	272.753
6.74164783	247.898	241.683	272.892
6.8245245193	238.391	248.471	273.498
6.9084200316	233.32	255.873	273.975
6.9933468914	227.648	261.971	273.515
7.0793177775	221.899	267.277	271.25
7.1663455242	216.789	272.163	266.591
7.2544431239	213.16	274.478	259.657
7.3436237284	211.951	277.558	251.405
7.4339006514	214.021	282.497	243.204
7.5252873702	219.824	286.844	236.178
7.6177975278	229.071	280.532	230.879
7.7114449349	240.592	278.466	227.354
7.806243572	252.516	273.61	225.374
7.9022075914	262.71	273.259	224.606
7.9993513194	269.632	274.645	224.696
8.0976892585	273.089	277.537	225.303
8.1972360895	273.913	280.357	226.163
8.2980066734	273.05	281.255	227.209
8.4000160542	270.877	274.714	228.701
8.5032794608	266.686	263.036	231.12
8.6078123091	261.314	255.664	234.642
8.7136302047	257.576	253.281	238.787
8.820748945	254.111	252.995	242.776
8.9291845216	251.395	252.895	246.076
9.0389531227	249.915	252.032	248.542
9.1500711354	247.447	248.51	250.295
9.2625551485	247.639	240.177	251.558
9.3764219544	250.422	232.253	252.542
9.4916885522	253.068	228.936	253.408
9.6083721499	255.565	229.092	254.279
9.726490167	259.383	230.975	255.274
9.8460602371	262.772	233.419	256.49
9.9671002106	260.266	235.899	257.942
10.089628158	252.336	238.216	259.466
10.21366237	246.152	240.255	260.622
10.339221364	243.561	241.773	260.708
10.466323886	244.394	242.526	259.21
10.594988908	247.259	242.708	257.386
10.725235641	249.76	242.869	248.231
10.857083528	250.507	243.475	247.197
10.990552253	250.639	244.777	247.255
11.125661741	250.442	246.887	247.69
11.262432162	249.812	249.807	249.964
11.400883934	249.354	253.353	250.073
11.541037727	249.392	257.135	250.201
11.682914465	249.486	260.728	249.743
11.826535326	249.121	263.847	248.909
11.971921754	248.228	266.201	247.945
12.119095452	247.167	267.577	246.839
12.268078391	246.258	268.133	245.34
12.418892813	245.587	268.278	243.529
12.571561233	245.141	268.365	241.936
12.726106442	244.928	268.517	240.988
12.882551512	245.016	268.642	240.781
13.040919799	245.591	268.611	241.217
13.201234946	247.064	268.357	242.155
13.363520885	249.727	267.709	243.496
13.527801843	252.83	266.128	245.201
13.694102347	255.106	263.142	247.299
13.862447223	256.003	256.604	249.869
14.032861602	255.701	254.212	252.985
14.205370926	254.611	255.572	256.596
14.380000949	253.224	252.288	260.362
14.55677774	251.997	249.459	263.672
14.735727691	251.091	248.611	265.954
14.916877516	250.382	248.867	266.848
15.100254259	249.663	250.421	266.334
15.285885296	248.865	253.636	264.852
15.47379834	247.574	258.101	262.983
15.664021445	246.451	262.366	261.094
15.856583007	246.945	265.368	259.328
16.051511774	247.057	267.182	257.731
16.248836848	248.412	268.285	256.315
16.448587686	250.786	269.074	255.071
16.650794109	253.6	269.779	253.972
16.855486303	255.645	270.459	252.995
17.062694828	256.424	270.981	252.155
17.272450617	256.491	270.963	251.547
17.484784984	256.348	269.826	251.361
17.699729628	256.06	267.414	251.771
17.917316638	255.645	264.695	252.77
18.137578497	255.211	262.755	254.136
18.360548087	254.92	261.777	255.612
18.586258697	254.905	261.316	257.246
18.81474402	255.129	260.958	260.896
19.046038169	255.338	260.575	257.41
19.280175672	255.392	260.196	257.413
19.517191483	255.59	259.862	257.403
19.757120986	255.887	259.584	257.383
20	255.873	259.362	257.448
