# Supplementary material for: Interactions and Cold Collisions of AlF in the Ground and Excited Electronic States with He
Source: J Phys Chem A. 2025 Sep 2;129(36):8239–50. doi: 10.1021/acs.jpca.5c02533 (PMC12434673; doi:10.1021/acs.jpca.5c02533)
Supplement: Supplementary file 1 [file jp5c02533_si_001.zip › X1Sigmainelcs.txt]

1.00E-04	25753.9	3223.5	6464.94	0.0001	19128.6513832609	2425.81536001204	4863.9315588248
1.01E-04	25587	3203.43	6424.66	0.00011297959146728	18665.6139775604	2369.97373318975	4751.83128188992
1.02E-04	25421.1	3183.47	6384.61	0.000127643880881134	18189.0328456437	2312.48203265966	4636.41448481232
1.04E-04	25256.1	3163.64	6344.82	0.000144211535152487	17700.3013664205	2253.50575468058	4518.01279642069
1.05E-04	25092.3	3143.93	6305.26	0.000162929603263972	17200.9113396893	2193.22213674321	4396.98138971294
1.06E-04	24929.4	3124.34	6265.94	0.000184077200146896	16692.4333522623	2131.81780202236	4273.69425631606
1.08E-04	24767.5	3104.87	6226.87	0.00020796966871037	16176.4963397951	2069.486307773	4148.53928801734
1.09E-04	24606.6	3085.52	6188.03	0.000234963282084831	15654.7668878979	2006.42566303671	4021.91329644271
1.10E-04	24446.7	3066.28	6149.43	0.000265460556197554	15128.9287867072	1942.83587752409	3894.21709494049
1.12E-04	24287.7	3047.17	6111.07	0.000299916251898765	14600.6633059555	1878.91659791606	3765.85075545331
1.13E-04	24129.8	3028.17	6072.94	0.000338844156139203	14071.6305968162	1814.8648805797	3637.20913861538
1.14E-04	23972.8	3009.28	6035.04	0.000382824743316823	13543.4525567952	1750.87314134788	3508.67777854435
1.16E-04	23816.8	2990.51	5997.38	0.000432513831035009	13017.6974189455	1687.1273140763	3380.62918583557
1.17E-04	23661.7	2971.86	5959.94	0.000488652359342834	12495.8662506218	1623.80524063585	3253.41961405493
1.19E-04	23507.6	2953.32	5922.73	0.000552077439280757	11979.381473243	1561.07530622511	3127.38631737591
1.20E-04	23354.4	2934.89	5885.75	0.000623734835482419	11469.5774458274	1499.09532572699	3002.84531057101
1.22E-04	23202.2	2916.58	5849	0.000704693068967147	10967.6930934543	1438.01167953031	2880.0896278384
1.23E-04	23050.9	2898.37	5812.47	0.000796159350417318	10474.8665086484	1377.95869095883	2759.38806425079
1.25E-04	22900.5	2880.28	5776.16	0.000899497581530035	9992.13140972309	1319.0582322872	2640.98437313711
1.26E-04	22751.1	2862.3	5740.07	0.00101624869287069	9520.41530554938	1261.41954230074	2525.09688449576
1.28E-04	22602.6	2844.43	5704.2	0.00114815362149688	9060.53919080191	1205.13923544575	2411.91850352934
1.29E-04	22454.9	2826.67	5668.56	0.00129717927098396	8613.21857891065	1150.30148075297	2301.61704444343
1.31E-04	22308.2	2809.01	5633.13	0.00146554784095591	8179.06567093506	1096.97832780768	2194.33585257226
1.32E-04	22162.4	2791.47	5597.91	0.00165576996346953	7758.59245649176	1045.23015698278	2090.19466747
1.34E-04	22017.5	2774.03	5562.91	0.0018706821403658	7352.21454681599	995.106231846964	1989.29068063614
1.36E-04	21873.5	2756.69	5528.13	0.00211348903983665	6960.25554920581	946.645333019844	1891.69974386889
1.37E-04	21730.3	2739.47	5493.55	0.00238781128291318	6582.95180581397	899.87645470585	1797.47768779089
1.39E-04	21588.1	2722.35	5459.19	0.00269773943244492	6220.45733750704	854.819547657492	1706.66171494868
1.41E-04	21446.7	2705.33	5425.04	0.00304789498962798	5872.84885495334	811.486295361675	1619.27183839459
1.43E-04	21306.2	2688.42	5391.1	0.00344349930763338	5540.13072397164	769.880913701256	1535.31234559783
1.44E-04	21166.5	2671.61	5357.36	0.00389045144994281	5222.23980020542	730.000967802652	1454.77328032123
1.46E-04	21027.7	2654.9	5323.83	0.00439541615437824	4919.05007896471	691.83820197579	1377.63195379245
1.48E-04	20889.8	2638.29	5290.5	0.00496592321450336	4630.37713885548	655.379376532196	1303.85452276484
1.50E-04	20752.7	2621.79	5257.38	0.0056104797603247	4355.9823913639	620.607093096846	1233.39770387846
1.52E-04	20616.4	2605.39	5224.46	0.00633869711256927	4095.57718102795	587.500560226953	1166.21071914099
1.53E-04	20481	2589.09	5191.74	0.00716143410212902	3848.8268097378	556.036199501598	1102.23755874246
1.55E-04	20346.5	2572.88	5159.22	0.00809095899178382	3615.35458109262	526.187928161893	1041.41956589026
1.57E-04	20212.7	2556.78	5126.89	0.0091411324147025	3394.74597348545	497.92691013175	983.698167898963
1.59E-04	20079.8	2540.77	5094.77	0.010327614057614	3186.55305089641	471.220593374309	929.017323533718
1.61E-04	19947.7	2524.87	5062.84	0.0116680961706096	2990.29920635348	446.030989842951	877.325026920702
1.63E-04	19816.4	2509.06	5031.11	0.0131825673855641	2805.48430419203	422.312398968842	828.573145967324
1.65E-04	19685.9	2493.34	4999.57	0.0148936107771092	2631.5902448723	400.009052308859	782.715086615702
1.67E-04	19556.2	2477.72	4968.22	0.0168267406107047	2468.08692320091	379.053345280584	739.7012586259
1.69E-04	19427.3	2462.2	4937.07	0.019010782799233	2314.43849173529	359.365316210809	699.472936858908
1.71E-04	19299.2	2446.77	4906.1	0.0214783047413053	2170.10978107426	340.853803618752	661.955651588693
1.73E-04	19171.9	2431.44	4875.32	0.0242661009508241	2034.57267292232	323.419326917477	627.053509156991
1.75E-04	19045.3	2416.2	4844.74	0.0274157417192788	1907.31217535748	306.958325260876	594.645745321036
1.78E-04	18919.6	2401.05	4814.33	0.0309741929921658	1787.83191796784	291.368087866008	564.586379701333
1.80E-04	18794.6	2386	4784.12	0.0349945167028357	1675.65877413677	276.551597469115	536.707206006561
1.82E-04	18670.4	2371.04	4754.09	0.0395366620068128	1570.34633781941	262.421592319022	510.823701005727
1.84E-04	18547	2356.17	4724.24	0.0446683592150963	1471.4770427227	248.903375753677	486.742929891789
1.86E-04	18424.3	2341.39	4694.57	0.0504661297563528	1378.66281720602	235.936183042527	464.272266504689
1.89E-04	18302.4	2326.7	4665.09	0.0570164272280747	1291.54430592184	223.473176771431	443.22775270504
1.91E-04	18181.2	2312.1	4635.78	0.0644169265515177	1209.78882437337	211.480336847491	423.441143452762
1.93E-04	18060.8	2297.59	4606.66	0.0727779804536824	1133.08730248799	199.934623854236	404.765036844375
1.96E-04	17941.1	2283.17	4577.71	0.0822242649947071	1061.15050111352	188.821830649203	387.075876971058
1.98E-04	17822.2	2268.83	4548.94	0.0928966386779936	993.704785411049	178.134504330752	370.274955455162
2.01E-04	17704	2254.59	4520.34	0.104954242865232	930.487780466105	167.870217139193	354.287753507944
2.03E-04	17586.5	2240.43	4491.92	0.118576874816716	871.244360674177	158.030291072122	339.062017145876
2.06E-04	17469.7	2226.36	4463.68	0.133967668742593	815.723594060228	148.618869835775	324.564856260201
2.08E-04	17353.7	2212.37	4435.6	0.151356124843621	763.677346203071	139.642062396453	310.778992040241
2.11E-04	17238.4	2198.47	4407.7	0.171001531509029	714.861101317151	131.10684739837	297.698184616307
2.13E-04	17123.8	2184.66	4379.97	0.193196831701692	669.037127547542	123.019567207556	285.321958796413
2.16E-04	17009.9	2170.93	4352.4	0.2182729911843	625.979503225604	115.384099098481	273.650000304477
2.19E-04	16896.7	2157.28	4325.01	0.246603933723434	585.479957866582	108.20004098925	262.676884640015
2.21E-04	16784.2	2143.71	4297.78	0.278612116862977	547.353197784542	101.461362832901	252.38795051389
2.24E-04	16672.4	2130.23	4270.72	0.314774831410131	511.44048860241	95.1558961055869	242.757028873752
2.27E-04	16561.3	2116.84	4243.82	0.355631318568985	477.610689461547	89.265800528331	233.746391769055
2.30E-04	16450.8	2103.52	4217.09	0.40179081084894	445.75849967357	83.7688623755087	225.308793814172
2.32E-04	16341.1	2090.29	4190.53	0.453941616650203	415.800216636614	78.6402573724615	217.390990414228
2.35E-04	16232	2077.13	4164.12	0.512861383991365	387.667718993132	73.8543304472706	209.937783188624
2.38E-04	16123.6	2064.06	4137.88	0.579428696426881	361.301646750813	69.3860168960005	202.895582396384
2.41E-04	16015.9	2051.07	4111.79	0.654636174067275	336.644827183269	65.2117051007997	196.214724681477
2.44E-04	15908.8	2038.15	4085.87	0.739605275058237	313.636871453373	61.3095374762864	189.850257301696
2.47E-04	15802.4	2025.32	4060.1	0.835603018231247	292.210562316869	57.6592907559594	183.76141037868
2.50E-04	15696.7	2012.56	4034.49	0.944060876285924	272.290252531506	54.2420362726526	177.910328815882
2.53E-04	15591.6	1999.88	4009.04	1.06659612123026	253.792115333974	51.0397665136978	172.260723478599
2.56E-04	15487.2	1987.28	3983.75	1.2050359403718	236.625827738308	48.0351203907316	166.77696252067
2.59E-04	15383.4	1974.76	3958.61	1.36144468246595	220.697164461051	45.2112798459599	161.423883923281
2.63E-04	15280.3	1962.32	3933.62	1.53815464030304	205.911029409379	42.5520649945302	156.16740053029
2.66E-04	15177.8	1949.95	3908.78	1.73780082874938	192.174617788678	40.0422305557141	150.975863925512
2.69E-04	15075.9	1937.65	3884.1	1.96336027683605	179.400606135689	37.6679551836156	145.822142380801
2.72E-04	14974.7	1925.43	3859.57	2.21819641980022	167.510369466221	35.4174939848443	140.686349125909
2.76E-04	14874	1913.29	3835.19	2.50610925303211	156.437083316798	33.2819061435943	135.558989441436
2.79E-04	14774	1901.22	3810.95	2.83139199579938	146.128196056647	31.2556765647248	130.443932097161
2.83E-04	14674.7	1889.22	3786.87	3.1988951096914	136.546414715	29.3369779396618	125.360226813491
2.86E-04	14575.9	1877.3	3762.93	3.61409862639613	127.668406050332	27.5273483560949	120.341726398493
2.90E-04	14477.8	1865.45	3739.14	4.08319386332692	119.481029957885	25.8307236324202	115.433967535119
2.93E-04	14380.3	1853.67	3715.49	4.61317574560379	111.975833043232	24.2520000770511	110.688685479265
2.97E-04	14283.3	1841.97	3691.99	5.2119471110508	105.143211758019	22.7954843585757	106.157211090133
3.00E-04	14187	1830.33	3668.64	5.88843655355588	98.967717006702	21.463613539095	101.884346809355
3.04E-04	14091.3	1818.77	3645.42	6.65273156201741	93.4254347275832	20.2561999617717	97.9040053958598
3.08E-04	13996.1	1807.28	3622.35	7.51622894018205	88.4835945966399	19.1702583183101	94.2371732974016
3.12E-04	13901.6	1795.86	3599.42	8.49180475036314	84.1019265555381	18.2003061002036	90.8920313229193
3.15E-04	13807.6	1784.51	3576.63	9.59400631515934	80.2350016366987	17.338947997819	87.8656106901031
3.19E-04	13714.3	1773.23	3553.98	10.839269140212	76.8348320342354	16.5775567774122	85.1462426056514
3.23E-04	13621.5	1762.02	3531.47	12.2461619926505	73.8532205130726	15.9069131954351	82.7161767763391
3.27E-04	13529.3	1750.88	3509.09	13.8356637897178	71.243597409434	15.317729286633	80.5539592081999
3.31E-04	13437.6	1739.8	3486.85	15.6314764264095	68.9622800622241	14.8010303544984	78.6363680179345
3.35E-04	13346.5	1728.79	3464.75	17.6603782068616	66.9692093871564	14.3484035469762	76.939858718717
3.39E-04	13256	1717.85	3442.79	19.9526231496888	65.2282717296081	13.9521366870873	75.4415602129816
3.44E-04	13166.1	1706.98	3420.95
3.48E-04	13076.7	1696.18	3399.26
3.52E-04	12987.9	1685.44	3377.69
3.56E-04	12899.6	1674.76	3356.26
3.61E-04	12811.9	1664.16	3334.96
3.65E-04	12724.7	1653.61	3313.78
3.70E-04	12638.1	1643.14	3292.74
3.74E-04	12552	1632.72	3271.83
3.79E-04	12466.4	1622.37	3251.05
3.83E-04	12381.4	1612.09	3230.39
3.88E-04	12296.9	1601.86	3209.86
3.93E-04	12212.9	1591.7	3189.45
3.98E-04	12129.5	1581.6	3169.17
4.03E-04	12046.6	1571.57	3149.02
4.08E-04	11964.2	1561.59	3128.98
4.13E-04	11882.3	1551.68	3109.08
4.18E-04	11800.9	1541.83	3089.29
4.23E-04	11720	1532.04	3069.62
4.28E-04	11639.7	1522.31	3050.08
4.33E-04	11559.8	1512.63	3030.65
4.39E-04	11480.4	1503.02	3011.34
4.44E-04	11401.6	1493.47	2992.16
4.49E-04	11323.2	1483.97	2973.09
4.55E-04	11245.3	1474.54	2954.13
4.61E-04	11167.9	1465.16	2935.3
4.66E-04	11091	1455.84	2916.57
4.72E-04	11014.6	1446.58	2897.97
4.78E-04	10938.6	1437.37	2879.48
4.84E-04	10863.2	1428.22	2861.1
4.90E-04	10788.2	1419.13	2842.83
4.96E-04	10713.7	1410.09	2824.68
5.02E-04	10639.6	1401.11	2806.63
5.08E-04	10566	1392.18	2788.7
5.14E-04	10492.9	1383.31	2770.88
5.20E-04	10420.2	1374.49	2753.17
5.27E-04	10348	1365.73	2735.57
5.33E-04	10276.2	1357.02	2718.07
5.40E-04	10204.9	1348.37	2700.68
5.46E-04	10134.1	1339.77	2683.4
5.53E-04	10063.7	1331.22	2666.23
5.60E-04	9993.71	1322.72	2649.16
5.67E-04	9924.19	1314.28	2632.19
5.74E-04	9855.1	1305.89	2615.33
5.81E-04	9786.45	1297.55	2598.58
5.88E-04	9718.24	1289.26	2581.92
5.95E-04	9650.45	1281.02	2565.37
6.03E-04	9583.1	1272.84	2548.92
6.10E-04	9516.16	1264.7	2532.58
6.18E-04	9449.66	1256.61	2516.33
6.25E-04	9383.57	1248.58	2500.18
6.33E-04	9317.9	1240.59	2484.13
6.41E-04	9252.65	1232.65	2468.18
6.48E-04	9187.81	1224.77	2452.33
6.56E-04	9123.38	1216.93	2436.58
6.64E-04	9059.36	1209.14	2420.92
6.73E-04	8995.75	1201.39	2405.36
6.81E-04	8932.54	1193.7	2389.9
6.89E-04	8869.74	1186.05	2374.53
6.98E-04	8807.33	1178.45	2359.26
7.06E-04	8745.32	1170.9	2344.08
7.15E-04	8683.7	1163.39	2328.99
7.24E-04	8622.48	1155.93	2314
7.33E-04	8561.64	1148.52	2299.09
7.42E-04	8501.2	1141.15	2284.28
7.51E-04	8441.14	1133.83	2269.57
7.60E-04	8381.46	1126.55	2254.94
7.69E-04	8322.16	1119.32	2240.4
7.79E-04	8263.24	1112.13	2225.96
7.88E-04	8204.7	1104.99	2211.6
7.98E-04	8146.54	1097.89	2197.33
8.08E-04	8088.74	1090.84	2183.15
8.18E-04	8031.32	1083.83	2169.05
8.28E-04	7974.26	1076.86	2155.05
8.38E-04	7917.57	1069.94	2141.13
8.48E-04	7861.24	1063.06	2127.29
8.59E-04	7805.27	1056.22	2113.54
8.69E-04	7749.67	1049.42	2099.88
8.80E-04	7694.42	1042.67	2086.3
8.91E-04	7639.52	1035.96	2072.81
9.02E-04	7584.98	1029.29	2059.39
9.13E-04	7530.79	1022.66	2046.07
9.24E-04	7476.95	1016.07	2032.82
9.36E-04	7423.46	1009.52	2019.65
9.47E-04	7370.31	1003.02	2006.57
9.59E-04	7317.5	996.552	1993.57
9.70E-04	7265.04	990.127	1980.65
9.82E-04	7212.91	983.741	1967.81
9.94E-04	7161.13	977.396	1955.05
1.01E-03	7109.67	971.09	1942.36
1.02E-03	7058.56	964.823	1929.76
1.03E-03	7007.77	958.596	1917.23
1.04E-03	6957.31	952.407	1904.79
1.06E-03	6907.18	946.257	1892.41
1.07E-03	6857.37	940.145	1880.12
1.08E-03	6807.89	934.071	1867.9
1.10E-03	6758.73	928.035	1855.76
1.11E-03	6709.9	922.037	1843.69
1.12E-03	6661.38	916.076	1831.7
1.14E-03	6613.17	910.153	1819.79
1.15E-03	6565.28	904.266	1807.94
1.17E-03	6517.71	898.417	1796.17
1.18E-03	6470.44	892.604	1784.48
1.19E-03	6423.49	886.827	1772.85
1.21E-03	6376.84	881.086	1761.3
1.22E-03	6330.5	875.381	1749.82
1.24E-03	6284.46	869.712	1738.42
1.25E-03	6238.72	864.079	1727.08
1.27E-03	6193.29	858.481	1715.81
1.29E-03	6148.15	852.917	1704.62
1.30E-03	6103.31	847.389	1693.49
1.32E-03	6058.77	841.896	1682.43
1.33E-03	6014.52	836.437	1671.45
1.35E-03	5970.56	831.012	1660.53
1.37E-03	5926.9	825.621	1649.68
1.38E-03	5883.52	820.264	1638.89
1.40E-03	5840.43	814.941	1628.18
1.42E-03	5797.62	809.651	1617.53
1.43E-03	5755.1	804.395	1606.95
1.45E-03	5712.86	799.171	1596.43
1.47E-03	5670.91	793.981	1585.98
1.49E-03	5629.23	788.823	1575.6
1.51E-03	5587.83	783.697	1565.28
1.53E-03	5546.7	778.604	1555.02
1.54E-03	5505.85	773.544	1544.83
1.56E-03	5465.28	768.515	1534.7
1.58E-03	5424.97	763.517	1524.64
1.60E-03	5384.93	758.552	1514.64
1.62E-03	5345.17	753.617	1504.7
1.64E-03	5305.67	748.714	1494.82
1.66E-03	5266.43	743.842	1485.01
1.68E-03	5227.46	739.001	1475.26
1.70E-03	5188.75	734.19	1465.57
1.72E-03	5150.31	729.41	1455.94
1.74E-03	5112.12	724.661	1446.37
1.77E-03	5074.19	719.941	1436.86
1.79E-03	5036.52	715.251	1427.41
1.81E-03	4999.1	710.591	1418.02
1.83E-03	4961.94	705.961	1408.69
1.85E-03	4925.02	701.36	1399.42
1.88E-03	4888.36	696.788	1390.21
1.90E-03	4851.95	692.246	1381.06
1.92E-03	4815.79	687.732	1371.96
1.95E-03	4779.88	683.247	1362.92
1.97E-03	4744.2	678.791	1353.94
2.00E-03	4708.78	674.363	1345.01
2.02E-03	4673.6	669.964	1336.14
2.04E-03	4638.65	665.592	1327.33
2.07E-03	4603.95	661.249	1318.57
2.10E-03	4569.49	656.933	1309.87
2.12E-03	4535.26	652.645	1301.23
2.15E-03	4501.27	648.384	1292.64
2.17E-03	4467.52	644.151	1284.1
2.20E-03	4434	639.944	1275.62
2.23E-03	4400.71	635.765	1267.19
2.25E-03	4367.65	631.613	1258.81
2.28E-03	4334.82	627.487	1250.49
2.31E-03	4302.22	623.388	1242.22
2.34E-03	4269.85	619.315	1234.01
2.37E-03	4237.7	615.268	1225.84
2.40E-03	4205.78	611.248	1217.73
2.43E-03	4174.08	607.253	1209.67
2.46E-03	4142.6	603.285	1201.66
2.49E-03	4111.34	599.341	1193.71
2.52E-03	4080.31	595.424	1185.8
2.55E-03	4049.49	591.531	1177.94
2.58E-03	4018.89	587.664	1170.14
2.61E-03	3988.51	583.822	1162.38
2.64E-03	3958.34	580.005	1154.68
2.68E-03	3928.38	576.213	1147.02
2.71E-03	3898.64	572.445	1139.41
2.74E-03	3869.11	568.702	1131.86
2.78E-03	3839.79	564.983	1124.35
2.81E-03	3810.67	561.288	1116.89
2.84E-03	3781.77	557.618	1109.47
2.88E-03	3753.07	553.971	1102.11
2.91E-03	3724.58	550.349	1094.79
2.95E-03	3696.3	546.75	1087.52
2.99E-03	3668.21	543.174	1080.29
3.02E-03	3640.33	539.622	1073.12
3.06E-03	3612.65	536.093	1065.99
3.10E-03	3585.18	532.588	1058.9
3.14E-03	3557.9	529.105	1051.86
3.17E-03	3530.81	525.645	1044.87
3.21E-03	3503.93	522.208	1037.92
3.25E-03	3477.24	518.794	1031.02
3.29E-03	3450.75	515.402	1024.17
3.33E-03	3424.45	512.033	1017.35
3.37E-03	3398.34	508.686	1010.58
3.42E-03	3372.43	505.361	1003.86
3.46E-03	3346.7	502.058	997.18
3.50E-03	3321.16	498.777	990.544
3.54E-03	3295.82	495.518	983.95
3.59E-03	3270.66	492.281	977.4
3.63E-03	3245.69	489.065	970.893
3.68E-03	3220.9	485.87	964.429
3.72E-03	3196.3	482.697	958.007
3.77E-03	3171.88	479.545	951.627
3.81E-03	3147.64	476.414	945.289
3.86E-03	3123.59	473.305	938.993
3.91E-03	3099.71	470.216	932.738
3.96E-03	3076.02	467.147	926.524
4.00E-03	3052.5	464.1	920.352
4.05E-03	3029.16	461.072	914.22
4.10E-03	3006	458.066	908.129
4.15E-03	2983.01	455.079	902.079
4.20E-03	2960.2	452.113	896.068
4.26E-03	2937.56	449.167	890.097
4.31E-03	2915.1	446.241	884.166
4.36E-03	2892.8	443.334	878.275
4.42E-03	2870.68	440.448	872.423
4.47E-03	2848.73	437.581	866.609
4.52E-03	2826.95	434.734	860.835
4.58E-03	2805.33	431.906	855.099
4.64E-03	2783.88	429.097	849.401
4.69E-03	2762.6	426.308	843.742
4.75E-03	2741.49	423.538	838.121
4.81E-03	2720.53	420.787	832.537
4.87E-03	2699.75	418.054	826.991
4.93E-03	2679.12	415.341	821.482
4.99E-03	2658.66	412.646	816.011
5.05E-03	2638.35	409.97	810.576
5.11E-03	2618.21	407.313	805.178
5.18E-03	2598.23	404.674	799.817
5.24E-03	2578.4	402.053	794.492
5.30E-03	2558.73	399.451	789.203
5.37E-03	2539.22	396.867	783.95
5.43E-03	2519.86	394.3	778.732
5.50E-03	2500.66	391.752	773.551
5.57E-03	2481.61	389.222	768.404
5.64E-03	2462.72	386.709	763.293
5.71E-03	2443.98	384.214	758.217
5.78E-03	2425.39	381.737	753.175
5.85E-03	2406.94	379.277	748.168
5.92E-03	2388.65	376.835	743.195
5.99E-03	2370.51	374.41	738.257
6.07E-03	2352.51	372.002	733.353
6.14E-03	2334.67	369.612	728.482
6.22E-03	2316.96	367.238	723.645
6.29E-03	2299.41	364.882	718.842
6.37E-03	2282	362.542	714.072
6.45E-03	2264.73	360.219	709.335
6.53E-03	2247.6	357.913	704.63
6.61E-03	2230.62	355.624	699.959
6.69E-03	2213.78	353.351	695.32
6.77E-03	2197.07	351.094	690.714
6.85E-03	2180.51	348.854	686.14
6.94E-03	2164.09	346.631	681.597
7.02E-03	2147.8	344.423	677.087
7.11E-03	2131.65	342.232	672.609
7.20E-03	2115.64	340.057	668.161
7.29E-03	2099.76	337.897	663.746
7.38E-03	2084.02	335.754	659.361
7.47E-03	2068.41	333.626	655.008
7.56E-03	2052.93	331.515	650.685
7.65E-03	2037.59	329.419	646.393
7.75E-03	2022.37	327.338	642.131
7.84E-03	2007.29	325.273	637.9
7.94E-03	1992.34	323.224	633.699
8.03E-03	1977.52	321.19	629.528
8.13E-03	1962.82	319.171	625.387
8.23E-03	1948.25	317.167	621.275
8.33E-03	1933.81	315.179	617.194
8.44E-03	1919.49	313.206	613.141
8.54E-03	1905.3	311.247	609.118
8.65E-03	1891.23	309.304	605.123
8.75E-03	1877.29	307.376	601.158
8.86E-03	1863.47	305.462	597.221
8.97E-03	1849.77	303.563	593.313
9.08E-03	1836.19	301.679	589.433
9.19E-03	1822.73	299.809	585.582
9.30E-03	1809.39	297.954	581.759
9.42E-03	1796.17	296.114	577.963
9.53E-03	1783.07	294.287	574.196
9.65E-03	1770.08	292.475	570.456
9.77E-03	1757.21	290.678	566.743
9.89E-03	1744.45	288.894	563.058
1.00E-02	1731.81	287.125	559.4
1.01E-02	1719.28	285.37	555.769
1.03E-02	1706.87	283.629	552.165
1.04E-02	1694.57	281.901	548.588
1.05E-02	1682.38	280.188	545.038
1.06E-02	1670.3	278.489	541.513
1.08E-02	1658.32	276.803	538.016
1.09E-02	1646.46	275.131	534.544
1.10E-02	1634.71	273.472	531.098
1.12E-02	1623.06	271.828	527.678
1.13E-02	1611.52	270.196	524.284
1.15E-02	1600.08	268.578	520.916
1.16E-02	1588.75	266.974	517.573
1.17E-02	1577.53	265.383	514.255
1.19E-02	1566.4	263.805	510.962
1.20E-02	1555.38	262.241	507.695
1.22E-02	1544.46	260.689	504.452
1.23E-02	1533.64	259.151	501.234
1.25E-02	1522.92	257.626	498.04
1.26E-02	1512.3	256.114	494.871
1.28E-02	1501.78	254.615	491.727
1.29E-02	1491.36	253.129	488.606
1.31E-02	1481.03	251.656	485.51
1.33E-02	1470.79	250.195	482.437
1.34E-02	1460.66	248.748	479.388
1.36E-02	1450.61	247.313	476.363
1.38E-02	1440.66	245.89	473.361
1.39E-02	1430.8	244.481	470.383
1.41E-02	1421.04	243.084	467.428
1.43E-02	1411.36	241.699	464.496
1.44E-02	1401.78	240.327	461.586
1.46E-02	1392.28	238.968	458.7
1.48E-02	1382.87	237.62	455.837
1.50E-02	1373.55	236.286	452.996
1.52E-02	1364.31	234.963	450.177
1.54E-02	1355.16	233.653	447.381
1.55E-02	1346.1	232.355	444.606
1.57E-02	1337.12	231.069	441.854
1.59E-02	1328.22	229.796	439.124
1.61E-02	1319.41	228.534	436.416
1.63E-02	1310.67	227.285	433.729
1.65E-02	1302.02	226.047	431.064
1.67E-02	1293.44	224.822	428.42
1.69E-02	1284.95	223.609	425.797
1.71E-02	1276.53	222.407	423.196
1.73E-02	1268.19	221.218	420.616
1.76E-02	1259.93	220.04	418.056
1.78E-02	1251.74	218.874	415.518
1.80E-02	1243.62	217.72	413
1.82E-02	1235.58	216.578	410.503
1.84E-02	1227.61	215.448	408.026
1.87E-02	1219.72	214.329	405.569
1.89E-02	1211.89	213.222	403.133
1.91E-02	1204.14	212.127	400.717
1.94E-02	1196.45	211.044	398.32
1.96E-02	1188.83	209.972	395.944
1.98E-02	1181.28	208.912	393.588
2.01E-02	1173.8	207.863	391.251
2.03E-02	1166.38	206.826	388.934
2.06E-02	1159.02	205.801	386.636
2.08E-02	1151.73	204.787	384.358
2.11E-02	1144.51	203.784	382.099
2.14E-02	1137.34	202.794	379.859
2.16E-02	1130.24	201.815	377.638
2.19E-02	1123.2	200.847	375.436
2.22E-02	1116.21	199.891	373.253
2.24E-02	1109.29	198.946	371.089
2.27E-02	1102.42	198.013	368.944
2.30E-02	1095.61	197.092	366.818
2.33E-02	1088.86	196.182	364.71
2.35E-02	1082.16	195.284	362.62
2.38E-02	1075.51	194.397	360.55
2.41E-02	1068.92	193.522	358.497
2.44E-02	1062.38	192.658	356.463
2.47E-02	1055.9	191.806	354.447
2.50E-02	1049.46	190.966	352.45
2.53E-02	1043.07	190.138	350.471
2.56E-02	1036.74	189.321	348.51
2.60E-02	1030.45	188.515	346.567
2.63E-02	1024.21	187.722	344.642
2.66E-02	1018.01	186.94	342.735
2.69E-02	1011.87	186.17	340.847
2.73E-02	1005.76	185.412	338.977
2.76E-02	999.702	184.666	337.124
2.79E-02	993.686	183.931	335.29
2.83E-02	987.712	183.209	333.474
2.86E-02	981.78	182.499	331.677
2.90E-02	975.889	181.801	329.897
2.93E-02	970.038	181.115	328.136
2.97E-02	964.226	180.441	326.394
3.01E-02	958.453	179.779	324.67
3.04E-02	952.717	179.13	322.964
3.08E-02	947.019	178.493	321.277
3.12E-02	941.356	177.869	319.609
3.16E-02	935.73	177.257	317.96
3.20E-02	930.138	176.658	316.33
3.24E-02	924.58	176.072	314.719
3.27E-02	919.055	175.498	313.128
3.32E-02	913.563	174.938	311.557
3.36E-02	908.102	174.391	310.005
3.40E-02	902.673	173.856	308.474
3.44E-02	897.274	173.335	306.964
3.48E-02	891.905	172.827	305.474
3.52E-02	886.565	172.333	304.005
3.57E-02	881.254	171.853	302.559
3.61E-02	875.97	171.386	301.134
3.66E-02	870.714	170.932	299.731
3.70E-02	865.484	170.493	298.352
3.75E-02	860.281	170.068	296.996
3.79E-02	855.102	169.657	295.664
3.84E-02	849.949	169.26	294.357
3.89E-02	844.819	168.878	293.075
3.93E-02	839.714	168.51	291.82
3.98E-02	834.631	168.156	290.591
4.03E-02	829.571	167.818	289.39
4.08E-02	824.533	167.494	288.217
4.13E-02	819.517	167.185	287.074
4.18E-02	814.522	166.89	285.961
4.23E-02	809.547	166.611	284.88
4.28E-02	804.593	166.347	283.831
4.34E-02	799.658	166.098	282.817
4.39E-02	794.743	165.863	281.838
4.44E-02	789.847	165.644	280.895
4.50E-02	784.969	165.439	279.991
4.55E-02	780.109	165.249	279.127
4.61E-02	775.267	165.074	278.304
4.67E-02	770.442	164.913	277.524
4.72E-02	765.635	164.766	276.789
4.78E-02	760.844	164.633	276.101
4.84E-02	756.07	164.513	275.462
4.90E-02	751.312	164.405	274.875
4.96E-02	746.57	164.31	274.341
5.02E-02	741.843	164.227	273.862
5.08E-02	737.132	164.154	273.442
5.15E-02	732.436	164.091	273.083
5.21E-02	727.755	164.036	272.787
5.27E-02	723.089	163.989	272.557
5.34E-02	718.438	163.947	272.395
5.40E-02	713.801	163.911	272.305
5.47E-02	709.178	163.876	272.288
5.54E-02	704.57	163.842	272.348
5.61E-02	699.976	163.806	272.487
5.68E-02	695.396	163.766	272.707
5.75E-02	690.829	163.719	273.011
5.82E-02	686.277	163.661	273.4
5.89E-02	681.739	163.59	273.876
5.96E-02	677.214	163.501	274.44
6.03E-02	672.703	163.391	275.093
6.11E-02	668.206	163.256	275.835
6.18E-02	663.723	163.091	276.666
6.26E-02	659.253	162.891	277.585
6.33E-02	654.798	162.651	278.59
6.41E-02	650.357	162.366	279.677
6.49E-02	645.929	162.031	280.842
6.57E-02	641.516	161.641	282.082
6.65E-02	637.117	161.189	283.389
6.73E-02	632.732	160.671	284.755
6.82E-02	628.362	160.081	286.173
6.90E-02	624.006	159.416	287.632
6.99E-02	619.665	158.669	289.12
7.07E-02	615.339	157.839	290.626
7.16E-02	611.029	156.92	292.136
7.25E-02	606.733	155.912	293.635
7.34E-02	602.453	154.813	295.108
7.43E-02	598.189	153.621	296.54
7.52E-02	593.94	152.338	297.915
7.61E-02	589.708	150.965	299.217
7.70E-02	585.492	149.506	300.431
7.80E-02	581.293	147.963	301.542
7.89E-02	577.11	146.342	302.537
7.99E-02	572.945	144.649	303.404
8.09E-02	568.797	142.89	304.131
8.19E-02	564.667	141.074	304.709
8.29E-02	560.555	139.207	305.133
8.39E-02	556.461	137.299	305.396
8.49E-02	552.386	135.358	305.496
8.60E-02	548.33	133.393	305.432
8.70E-02	544.292	131.413	305.205
8.81E-02	540.275	129.426	304.818
8.92E-02	536.277	127.44	304.277
9.03E-02	532.3	125.462	303.587
9.14E-02	528.343	123.501	302.756
9.25E-02	524.406	121.561	301.794
9.37E-02	520.492	119.649	300.709
9.48E-02	516.598	117.769	299.514
9.60E-02	512.727	115.925	298.219
9.72E-02	508.877	114.122	296.836
9.83E-02	505.051	112.361	295.378
9.96E-02	501.247	110.644	293.856
0.10078278699	497.467	108.974	292.283
0.10202173389	493.71	107.352	290.672
0.10327591147	489.977	105.777	289.036
0.10454550695	486.269	104.249	287.387
0.10583070988	482.585	102.77	285.738
0.10713171211	478.927	101.337	284.102
0.10844870787	475.294	99.9503	282.491
0.10978189377	471.686	98.6086	280.919
0.11113146885	468.105	97.3106	279.395
0.11249763458	464.55	96.055	277.931
0.11388059491	461.022	94.8403	276.534
0.1152805563	457.522	93.665	275.21
0.11669772776	454.048	92.5274	273.958
0.11813232084	450.603	91.4259	272.772
0.11958454971	447.185	90.3589	271.637
0.12105463118	443.797	89.3249	270.53
0.12254278472	440.437	88.3222	269.416
0.12404923248	437.105	87.3493	268.255
0.12557419937	433.804	86.4048	267.005
0.12711791304	430.532	85.4871	265.623
0.12868060395	427.29	84.5948	264.08
0.13026250539	424.078	83.7267	262.357
0.13186385353	420.897	82.8815	260.457
0.13348488742	417.747	82.0579	258.395
0.13512584907	414.627	81.2549	256.199
0.13678698345	411.54	80.4712	253.903
0.13846853856	408.483	79.7059	251.542
0.14017076542	405.458	78.9579	249.148
0.14189391817	402.466	78.2265	246.75
0.14363825404	399.505	77.5106	244.368
0.14540403346	396.577	76.8095	242.019
0.14719152002	393.681	76.1225	239.714
0.14900098058	390.818	75.4487	237.459
0.15083268528	387.988	74.7875	235.258
0.15268690755	385.191	74.1383	233.114
0.15456392423	382.428	73.5004	231.026
0.15646401552	379.697	72.8734	228.994
0.15838746509	377	72.2567	227.015
0.16033456008	374.336	71.6498	225.089
0.16230559118	371.705	71.0523	223.212
0.16430085263	369.108	70.4637	221.382
0.16632064231	366.545	69.8836	219.597
0.16836526175	364.015	69.3116	217.856
0.17043501618	361.518	68.7475	216.155
0.1725302146	359.055	68.1908	214.493
0.1746511698	356.625	67.6413	212.869
0.1767981984	354.229	67.0987	211.279
0.17897162094	351.866	66.5626	209.724
0.18117176189	349.535	66.0329	208.201
0.18339894969	347.238	65.5094	206.71
0.18565351685	344.973	64.9917	205.248
0.18793579994	342.741	64.4797	203.815
0.19024613968	340.541	63.9732	202.41
0.19258488098	338.372	63.472	201.032
0.19495237298	336.236	62.9759	199.68
0.19734896913	334.13	62.4848	198.353
0.19977502721	332.056	61.9985	197.05
0.20223090941	330.012	61.5168	195.772
0.20471698235	327.999	61.0397	194.516
0.20723361718	326.015	60.567	193.283
0.2097811896	324.06	60.0985	192.071
0.21236007994	322.134	59.6342	190.882
0.2149706732	320.236	59.174	189.713
0.21761335911	318.365	58.7177	188.565
0.22028853218	316.522	58.2653	187.437
0.2229965918	314.704	57.8166	186.328
0.22573794224	312.912	57.3716	185.239
0.22851299275	311.145	56.9301	184.169
0.23132215763	309.403	56.4922	183.118
0.23416585625	307.683	56.0576	182.085
0.23704451313	305.986	55.6264	181.071
0.23995855802	304.311	55.1985	180.074
0.24290842597	302.656	54.7737	179.096
0.24589455736	301.021	54.3521	178.135
0.24891739796	299.405	53.9336	177.191
0.25197739908	297.807	53.5181	176.265
0.25507501751	296.226	53.1055	175.356
0.25821071571	294.661	52.6958	174.464
0.2613849618	293.111	52.2889	173.589
0.26459822966	291.574	51.8848	172.732
0.26785099898	290.051	51.4834	171.891
0.27114375538	288.539	51.0848	171.067
0.27447699042	287.037	50.6887	170.26
0.27785120172	285.545	50.2952	169.47
0.281266893	284.061	49.9042	168.696
0.28472457419	282.584	49.5157	167.94
0.28822476148	281.114	49.1297	167.2
0.29176797742	279.648	48.746	166.477
0.29535475095	278.185	48.3647	165.771
0.29898561755	276.725	47.9857	165.082
0.30266111926	275.267	47.609	164.409
0.30638180479	273.809	47.2345	163.753
0.3101482296	272.35	46.8621	163.113
0.31396095597	270.89	46.492	162.488
0.3178205531	269.426	46.1239	161.88
0.32172759718	267.958	45.7579	161.287
0.32568267148	266.486	45.3939	160.709
0.32968636646	265.008	45.032	160.146
0.33373927982	263.523	44.672	159.597
0.33784201662	262.031	44.3139	159.062
0.34199518934	260.53	43.9578	158.54
0.346199418	259.021	43.6035	158.031
0.35045533025	257.502	43.2511	157.535
0.35476356145	255.972	42.9005	157.05
0.35912475477	254.433	42.5516	156.576
0.36353956128	252.882	42.2045	156.114
0.36800864006	251.32	41.8592	155.661
0.37253265829	249.746	41.5156	155.219
0.37711229137	248.161	41.1736	154.787
0.38174822297	246.565	40.8333	154.363
0.38644114518	244.958	40.4947	153.949
0.39119175861	243.339	40.1577	153.544
0.39600077247	241.711	39.8223	153.147
0.40086890468	240.074	39.4884	152.759
0.40579688201	238.428	39.1562	152.378
0.41078544014	236.774	38.8255	152.006
0.41583532382	235.115	38.4964	151.641
0.42094728691	233.452	38.1689	151.284
0.4261220926	231.788	37.8429	150.935
0.43136051341	230.124	37.5185	150.594
0.43666333137	228.463	37.1956	150.259
0.44203133815	226.809	36.8743	149.933
0.44746533512	225.166	36.5545	149.613
0.45296613351	223.538	36.2364	149.301
0.45853455454	221.929	35.9198	148.995
0.46417142949	220.347	35.6049	148.697
0.4698775999	218.797	35.2916	148.406
0.47565391762	217.287	34.98	148.121
0.481501245	215.824	34.6701	147.844
0.48742045498	214.418	34.3619	147.573
0.49341243122	213.077	34.0556	147.309
0.49947806825	211.814	33.7512	147.051
0.50561827162	210.636	33.4487	146.8
0.51183395797	209.555	33.1483	146.555
0.51812605524	208.578	32.8499	146.317
0.52449550276	207.712	32.5538	146.085
0.53094325143	206.959	32.26	145.859
0.53747026382	206.315	31.9687	145.64
0.54407751433	205.768	31.68	145.427
0.55076598935	205.296	31.3941	145.221
0.55753668739	204.864	31.1112	145.021
0.56439061925	204.426	30.8315	144.827
0.57132880813	203.926	30.5552	144.64
0.57835228982	203.3	30.2826	144.46
0.58546211285	202.486	30.0141	144.287
0.59265933864	201.427	29.75	144.122
0.59994504165	200.084	29.4907	143.964
0.60732030955	198.435	29.2367	143.814
0.61478624338	196.485	28.9884	143.673
0.62234395772	194.254	28.7466	143.54
0.62999458085	191.782	28.5119	143.418
0.63773925492	189.115	28.2852	143.307
0.64557913612	186.303	28.0672	143.207
0.65351539485	183.395	27.8592	143.12
0.66154921591	180.433	27.6623	143.047
0.66968179866	177.451	27.478	142.989
0.67791435719	174.479	27.3079	142.949
0.68624812053	171.535	27.1539	142.927
0.69468433282	168.635	27.0182	142.927
0.70322425349	165.786	26.9036	142.95
0.71186915744	162.992	26.8129	142.999
0.72062033526	160.252	26.7498	143.079
0.72947909341	157.563	26.7185	143.191
0.73844675438	154.918	26.7238	143.34
0.74752465696	152.307	26.7716	143.529
0.75671415637	149.719	26.8685	143.765
0.76601662449	147.14	27.0225	144.05
0.77543345008	144.553	27.2427	144.39
0.78496603896	141.943	27.5395	144.79
0.79461581423	139.291	27.9251	145.253
0.8043842165	136.58	28.413	145.783
0.81427270407	133.799	29.0179	146.381
0.82428275319	130.941	29.7551	147.045
0.83441585823	128.006	30.6398	147.771
0.84467353196	125.009	31.6848	148.547
0.85505730572	121.973	32.8984	149.359
0.8655687297	118.934	34.2802	150.185
0.87620937313	115.929	35.8167	151.003
0.88698082453	112.998	37.4772	151.793
0.89788469197	110.172	39.2111	152.545
0.90892260325	107.47	40.9495	153.273
0.92009620621	104.902	42.6119	154.016
0.93140716895	102.465	44.1178	154.843
0.94285718006	100.151	45.3992	155.834
0.9544479489	97.9444	46.409	157.059
0.96618120583	95.8331	47.1231	158.555
0.97805870249	93.804	47.5358	160.309
0.99008221206	91.8476	47.6551	162.255
1.0022535295	89.9576	47.4975	164.285
1.0145744719	88.1317	47.0867	166.267
1.0270468785	86.3705	46.4528	168.057
1.0396726115	84.6781	45.6309	169.523
1.0524535556	83.0609	44.6598	170.558
1.0653916189	81.5277	43.5789	171.088
1.0784887329	80.0885	42.4255	171.083
1.0917468528	78.7542	41.2328	170.555
1.105167958	77.5361	40.0285	169.551
1.1187540521	76.4449	38.8343	168.144
1.1325071632	75.4905	37.6665	166.42
1.1464293446	74.6811	36.5365	164.466
1.1605226748	74.0239	35.4516	162.362
1.1747892576	73.5245	34.416	160.177
1.189231223	73.1898	33.4316	157.965
1.2038507268	73.0329	32.4985	155.768
1.2186499518	73.0872	31.6156	153.616
1.2336311071	73.4511	30.7812	151.528
1.2487964294	74.4482	29.9928	149.517
1.2641481826	77.4115	29.2481	147.588
1.2796886586	90.0122	28.5444	145.746
1.2954201773	122.588	27.8789	143.991
1.3113450874	93.4103	27.2493	142.32
1.3274657662	82.7412	26.653	140.731
1.3437846204	79.5697	26.0878	139.221
1.3603040862	78.3561	25.5516	137.786
1.3770266297	77.8374	25.0423	136.422
1.3939547474	77.6282	24.5584	135.125
1.4110909665	77.5927	24.098	133.891
1.4284378453	77.6892	23.6597	132.717
1.4459979734	77.9218	23.2423	131.598
1.4637739724	78.3328	22.8444	130.531
1.4817684959	80.3147	22.4651	129.512
1.4999842305	79.7681	22.1034	128.538
1.5184238954	80.8041	21.7583	127.605
1.5370902435	82.0989	21.4292	126.71
1.5559860615	83.6041	21.1152	125.85
1.5751141704	85.2582	20.8159	125.022
1.5944774256	86.9836	20.5306	124.223
1.614078718	88.6955	20.2589	123.45
1.6339209737	90.3108	20.0004	122.702
1.6540071551	91.754	19.7547	121.974
1.6743402607	92.9599	19.5215	121.266
1.694923326	93.8733	19.3006	120.575
1.7157594238	94.4469	19.0917	119.9
1.7368516648	94.6405	18.8947	119.238
1.7582031978	94.4222	18.7095	118.59
1.7798172102	93.773	18.5361	117.953
1.8016969289	92.6948	18.3745	117.328
1.8238456202	91.2215	18.2251	116.716
1.8462665906	89.4288	18.088	116.118
1.8689631874	87.4375	17.9642	115.541
1.8919387989	85.4042	17.8547	114.996
1.9151968551	83.4983	17.7625	114.512
1.9387408281	81.8712	17.6931	114.157
1.9625742329	80.6288	17.6612	114.128
1.9867006273	79.8187	17.707	115.057
2.0111236133	79.4334	17.9106	118.695
2.035846837	79.4262	17.972	121.954
2.0608739891	79.7293	17.6198	117.558
2.086208806	80.2698	17.425	114.133
2.1118550698	80.9791	17.3469	112.25
2.1378166093	81.7974	17.3197	111.029
2.1640973002	82.6733	17.3212	110.105
2.190701066	83.5617	17.3438	109.333
2.2176318782	84.4191	17.3844	108.649
2.2448937573	85.1989	17.442	108.023
2.2724907732	85.8442	17.5163	107.436
2.3004270458	86.2816	17.6071	106.88
2.3287067457	86.4166	17.7146	106.35
2.3573340948	86.1369	17.8387	105.842
2.3863133666	85.3307	17.9795	105.356
2.4156488876	83.9181	18.1367	104.889
2.4453450372	81.8814	18.3099	104.442
2.4754062486	79.276	18.4983	104.015
2.5058370097	76.2891	18.7009	103.608
2.5366418635	73.5634	18.9159	103.221
2.5678254086	72.5904	19.1412	102.856
2.5993923006	74.6615	19.3739	102.514
2.6313472519	78.9256	19.6107	102.197
2.663695033	83.4401	19.8473	101.909
2.6964404732	87.1375	20.0792	101.656
2.7295884609	89.8438	20.3012	101.446
2.7631439447	91.7068	20.5084	101.293
2.7971119342	92.9144	20.6957	101.216
2.8314975002	93.6223	20.8588	101.241
2.8663057762	93.9477	20.9946	101.402
2.9015419587	93.9776	21.1009	101.74
2.937211308	93.7762	21.1774	102.302
2.9733191492	93.3897	21.2248	103.149
3.0098708727	92.8489	21.245	104.383
3.0468719353	92.1693	21.2398	106.223
3.0843278607	91.3489	21.2108	109.193
3.1222442409	90.3653	21.1586	114.304
3.1606267361	89.2283	21.0826	121.701
3.1994810766	85.0293	20.9822	126.06
3.2388130627	80.1068	20.8566	123.947
3.2786285664	82.525	20.7066	120.305
3.3189335316	82.7185	20.5339	117.596
3.3597339753	81.9457	20.3419	115.791
3.4010359887	81.0106	20.1344	114.543
3.4428457376	80.0741	19.915	113.609
3.4851694637	79.1718	19.6862	112.845
3.5280134856	78.307	19.4478	112.158
3.5713841992	77.4722	19.1946	111.486
3.6152880794	76.6552	18.9115	110.771
3.6597316805	75.8395	18.5684	109.953
3.7047216374	75.0032	18.1166	108.973
3.7502646666	74.1123	17.5177	107.799
3.7963675672	73.1084	16.8447	106.493
3.8430372217	71.8816	16.3425	105.248
3.8902805975	70.2178	16.1808	105.011
3.9381047474	67.7031	16.3779	107.211
3.986516811	63.6322	16.6916	109.348
4.0355240157	57.4267	16.817	110.005
4.0851336777	50.6067	16.7123	109.737
4.1353532031	45.766	16.4351	108.936
4.1861900892	42.5925	16.0524	107.728
4.2376519252	41.7283	15.6135	106.065
4.2897463939	42.862	15.1474	103.794
4.3424812724	44.8739	14.6931	100.929
4.3958644334	47.1343	14.3197	97.8698
4.4499038463	49.3594	13.4524	95.5317
4.5046075786	51.3788	12.8696	92.6744
4.559983797	53.1048	12.7616	97.4088
4.6160407686	54.5279	12.6004	96.7178
4.6727868618	55.6845	12.4126	95.6762
4.7302305484	56.6239	12.2139	94.3488
4.788380404	57.3903	11.9098	92.0852
4.8472451096	58.0155	11.6128	89.7194
4.9068334531	58.5191	11.3114	86.9868
4.9671543304	58.9091	10.9707	83.7698
5.0282167467	59.1856	10.7737	80.2964
5.0900298179	59.3613	10.8524	76.5328
5.1526027719	59.9012	11.1901	72.5304
5.2159449502	62.9378	11.7226	69.4603
5.2800658091	60.7909	12.2854	68.1712
5.344974921	60.0344	12.7807	68.113
5.4106819762	59.4467	13.1996	68.28
5.4771967839	58.797	13.4671	68.1494
5.544529274	58.0218	13.5094	67.7935
5.6126894986	57.0961	13.4053	67.3706
5.6816876331	56.0115	13.2716	67.012
5.7515339781	54.7735	13.1822	66.884
5.822238961	53.404	13.1736	67.201
5.8938131372	51.9431	13.2465	68.2278
5.9662671918	50.4457	13.3372	70.1914
6.0396119415	48.9697	13.2959	72.8352
6.1138583357	47.5596	13.0168	75.1206
6.1890174585	46.2396	12.5922	76.3021
6.2651005305	45.0297	12.1584	76.5773
6.3421189099	43.9662	11.7586	76.333
6.4200840946	43.091	11.3824	75.7514
6.499007724	42.4126	11.0192	74.9104
6.5789015804	41.8917	10.6759	73.9
6.6597775911	41.4655	10.3693	72.8288
6.74164783	41.0874	10.1095	71.7798
6.8245245193	40.7972	9.89174	70.8008
6.9084200316	40.8479	9.70004	69.9256
6.9933468914	41.2568	9.51221	69.1821
7.0793177775	40.7942	9.30639	68.5838
7.1663455242	39.3732	9.0694	68.1178
7.2544431239	38.4014	8.80222	67.7305
7.3436237284	37.9815	8.51731	67.3305
7.4339006514	37.8085	8.23038	66.8205
7.5252873702	37.7199	7.95361	66.1343
7.6177975278	38.4135	7.69349	65.2472
7.7114449349	38.0481	7.45187	64.1623
7.806243572	37.5152	7.22759	62.8943
7.9022075914	37.1162	7.01766	61.4603
7.9993513194	36.8658	6.81777	59.88
8.0976892585	36.5401	6.62271	58.1795
8.1972360895	36.3626	6.42797	56.3988
8.2980066734	36.5632	6.23466	54.5988
8.4000160542	36.6574	6.05794	52.8651
8.5032794608	36.7521	5.92941	51.2965
8.6078123091	36.7019	5.878	49.9708
8.7136302047	36.6279	5.90218	48.9154
8.820748945	36.3378	5.97098	48.1138
8.9291845216	35.759	6.04937	47.5267
9.0389531227	35.0001	6.11463	47.0954
9.1500711354	34.2792	6.15564	46.7414
9.2625551485	33.8056	6.16544	46.38
9.3764219544	33.4109	6.13677	45.944
9.4916885522	32.9937	6.06471	45.4022
9.6083721499	32.6795	5.95356	44.7673
9.726490167	32.5379	5.81849	44.0854
9.8460602371	32.4756	5.67884	43.4123
9.9671002106	32.3729	5.55006	42.7954
10.089628158	32.2258	5.4402	42.274
10.21366237	32.1011	5.34936	41.8925
10.339221364	32.0359	5.26833	41.7009
10.466323886	31.9906	5.17823	41.6994
10.594988908	31.8951	5.05544	41.5967
10.725235641	31.709	4.96017	41.5081
10.857083528	31.4274	4.8848	42.7781
10.990552253	31.0609	4.69063	42.4223
11.125661741	30.6241	4.73267	42.2031
11.262432162	30.1351	4.72597	41.9915
11.400883934	29.6208	4.72444	42.1426
11.541037727	29.1066	4.73036	42.2081
11.682914465	28.5758	4.76818	42.2666
11.826535326	27.9794	4.82129	42.2078
11.971921754	27.3522	4.86178	41.9072
12.119095452	26.8105	4.85062	41.2559
12.268078391	26.4359	4.76992	40.1934
12.418892813	26.2407	4.63102	38.8587
12.571561233	26.1999	4.46402	37.5339
12.726106442	26.2637	4.29812	36.4032
12.882551512	26.3577	4.15061	35.5019
13.040919799	26.4173	4.02918	34.7949
13.201234946	26.4168	3.93679	34.2378
13.363520885	26.363	3.87516	33.7969
13.527801843	26.2796	3.84607	33.4523
13.694102347	26.181	3.8508	33.1945
13.862447223	26.2605	3.8895	33.025
14.032861602	26.1349	3.96187	32.9633
14.205370926	26.1121	4.06686	33.052
14.380000949	25.6709	4.19665	33.3254
14.55677774	25.1321	4.32982	33.727
14.735727691	24.5466	4.43983	34.0877
14.916877516	23.8809	4.50515	34.2412
15.100254259	23.2646	4.51145	34.1307
15.285885296	22.8495	4.46372	33.8278
15.47379834	22.6697	4.38445	33.4527
15.664021445	22.6284	4.29516	33.0822
15.856583007	22.6056	4.20696	32.7319
16.051511774	22.5437	4.12294	32.3898
16.248836848	22.4328	4.04379	32.0471
16.448587686	22.2758	3.97139	31.7091
16.650794109	22.0737	3.90948	31.3928
16.855486303	21.8252	3.8633	31.1194
17.062694828	21.5338	3.83915	30.9075
17.272450617	21.214	3.84196	30.7655
17.484784984	20.8863	3.86811	30.6788
17.699729628	20.5569	3.90132	30.6023
17.917316638	20.2215	3.92149	30.4743
18.137578497	19.922	3.91473	30.2447
18.360548087	19.7141	3.87169	29.8792
18.586258697	19.5853	3.78044	29.2928
18.81474402	19.4906	3.92902	28.9713
19.046038169	19.4026	3.90784	28.6124
19.280175672	19.3112	3.66335	27.7739
19.517191483	19.2071	3.64952	27.2995
19.757120986	19.0739	3.5925	26.8251
20	18.8945	3.56631	26.571
