# Supplementary material for: Interactions and Cold Collisions of AlF in the Ground and Excited Electronic States with He
Source: J Phys Chem A. 2025 Sep 2;129(36):8239–50. doi: 10.1021/acs.jpca.5c02533 (PMC12434673; doi:10.1021/acs.jpca.5c02533)
Supplement: Supplementary file 1 [file jp5c02533_si_001.zip › X1Sigmathcs.txt]

1E-4	191.601	855.10011	292.59156	1E-4	192.18555	832.69724	290.12405
1.01229E-4	191.60837	854.72823	292.55001	1.1298E-4	192.26836	830.14632	289.84687
1.02474E-4	191.61583	854.35409	292.50822	1.27644E-4	192.36275	827.351	289.5439
1.03733E-4	191.62338	853.97767	292.46618	1.44212E-4	192.47033	824.29341	289.2134
1.05009E-4	191.63102	853.59897	292.42391	1.6293E-4	192.59295	820.95496	288.85357
1.063E-4	191.63876	853.21798	292.38139	1.84077E-4	192.73271	817.31629	288.46256
1.07606E-4	191.64659	852.83466	292.33862	2.0797E-4	192.89199	813.35732	288.03849
1.08929E-4	191.65452	852.44902	292.29561	2.34963E-4	193.07352	809.05726	287.57941
1.10268E-4	191.66254	852.06105	292.25235	2.65461E-4	193.2804	804.39466	287.08335
1.11624E-4	191.67067	851.67071	292.20885	2.99916E-4	193.51614	799.34738	286.5483
1.12996E-4	191.67889	851.27801	292.16509	3.38844E-4	193.78476	793.89271	285.97222
1.14385E-4	191.68722	850.88293	292.12108	3.82825E-4	194.09083	788.0074	285.35303
1.15791E-4	191.69564	850.48545	292.07681	4.32514E-4	194.43952	781.66776	284.68864
1.17215E-4	191.70418	850.08556	292.0323	4.88652E-4	194.83674	774.84975	283.97694
1.18656E-4	191.71281	849.68324	291.98752	5.52077E-4	195.28918	767.52918	283.21582
1.20114E-4	191.72155	849.27849	291.94249	6.23735E-4	195.80442	759.68183	282.40313
1.21591E-4	191.7304	848.87128	291.89721	7.04693E-4	196.39109	751.28371	281.53675
1.23086E-4	191.73936	848.4616	291.85166	7.96159E-4	197.05892	742.31136	280.61454
1.24599E-4	191.74843	848.04944	291.80585	8.99498E-4	197.81895	732.74214	279.63437
1.26131E-4	191.75761	847.63479	291.75978	0.00102	198.6836	722.55467	278.59413
1.27681E-4	191.7669	847.21762	291.71344	0.00115	199.66691	711.72929	277.4917
1.29251E-4	191.77631	846.79792	291.66684	0.0013	200.78461	700.24863	276.32495
1.3084E-4	191.78583	846.37568	291.61997	0.00147	202.05435	688.09826	275.09176
1.32448E-4	191.79547	845.95089	291.57284	0.00166	203.49584	675.26738	273.78999
1.34076E-4	191.80523	845.52353	291.52543	0.00187	205.13096	661.74969	272.41744
1.35725E-4	191.8151	845.09357	291.47776	0.00211	206.98393	647.54426	270.97189
1.37393E-4	191.8251	844.66102	291.42981	0.00239	209.08136	632.65654	269.45103
1.39082E-4	191.83522	844.22585	291.38159	0.0027	211.45227	617.09933	267.85254
1.40792E-4	191.84547	843.78804	291.33309	0.00305	214.12804	600.89388	266.17408
1.42523E-4	191.85584	843.34759	291.28432	0.00344	217.14224	584.07087	264.41342
1.44275E-4	191.86634	842.90448	291.23526	0.00389	220.53027	566.6714	262.5687
1.46048E-4	191.87697	842.45868	291.18593	0.0044	224.32896	548.74776	260.6388
1.47844E-4	191.88773	842.01019	291.13632	0.00497	228.57585	530.36396	258.62401
1.49661E-4	191.89862	841.55899	291.08642	0.00561	233.30844	511.59607	256.52692
1.51501E-4	191.90964	841.10507	291.03624	0.00634	238.56311	492.53197	254.35378
1.53363E-4	191.9208	840.6484	290.98578	0.00716	244.3737	473.27073	252.11636
1.55249E-4	191.9321	840.18897	290.93503	0.00809	250.76951	453.92143	249.8348
1.57157E-4	191.94354	839.72677	290.88399	0.00914	257.77232	434.60131	247.54193
1.59089E-4	191.95511	839.26177	290.83266	0.01033	265.39266	415.43347	245.28896
1.61045E-4	191.96683	838.79397	290.78104	0.01167	273.62532	396.54393	243.15095
1.63025E-4	191.97869	838.32335	290.72912	0.01318	282.44494	378.05832	241.22901
1.65029E-4	191.9907	837.84989	290.67691	0.01489	291.80201	360.09827	239.64534
1.67058E-4	192.00286	837.37357	290.62441	0.01683	301.61999	342.77769	238.52953
1.69111E-4	192.01516	836.89437	290.57161	0.01901	311.79396	326.19915	237.99857
1.7119E-4	192.02762	836.41229	290.51851	0.02148	322.19085	310.45062	238.1369
1.73295E-4	192.04023	835.9273	290.46511	0.02427	332.65158	295.60277	238.9839
1.75425E-4	192.053	835.43939	290.4114	0.02742	342.99544	281.70717	240.533
1.77582E-4	192.06592	834.94854	290.3574	0.03097	353.02714	268.79576	242.74148
1.79765E-4	192.079	834.45473	290.30308	0.03499	362.54726	256.88224	245.54469
1.81974E-4	192.09224	833.95795	290.24846	0.03954	371.36654	245.96581	248.86751
1.84212E-4	192.10564	833.45817	290.19354	0.04467	379.32363	236.03846	252.6278
1.86476E-4	192.11921	832.95539	290.1383	0.05047	386.30371	227.09576	256.73187
1.88768E-4	192.13294	832.44958	290.08275	0.05702	392.25278	219.15056	261.06606
1.91089E-4	192.14685	831.94072	290.02689	0.06442	397.18066	212.2459	265.49078
1.93438E-4	192.16092	831.42881	289.97071	0.07278	401.14748	206.4615	269.84132
1.95816E-4	192.17517	830.91381	289.91422	0.08222	404.23473	201.90768	273.93691
1.98223E-4	192.18959	830.39572	289.85741	0.0929	406.50865	198.70344	277.59491
2.0066E-4	192.20419	829.87452	289.80028	0.10495	407.98835	196.94204	280.64587
2.03127E-4	192.21897	829.35018	289.74283	0.11858	408.62931	196.65312	282.94482
2.05624E-4	192.23393	828.8227	289.68506	0.13397	408.3271	197.77388	284.37685
2.08152E-4	192.24907	828.29204	289.62696	0.15136	406.93849	200.13916	284.85768
2.10711E-4	192.2644	827.7582	289.56854	0.171	404.31208	203.49367	284.33165
2.13301E-4	192.27992	827.22115	289.50979	0.1932	400.31879	207.52156	282.76996
2.15923E-4	192.29563	826.68088	289.45071	0.21827	394.8749	211.8834	280.17086
2.18578E-4	192.31153	826.13737	289.3913	0.2466	387.9542	216.24998	276.5615
2.21265E-4	192.32762	825.5906	289.33155	0.27861	379.58973	220.32625	271.99964
2.23985E-4	192.34392	825.04055	289.27148	0.31477	369.86811	223.86402	266.57303
2.26738E-4	192.36041	824.4872	289.21106	0.35563	358.91997	226.6659	260.39499
2.29525E-4	192.37711	823.93054	289.15031	0.40179	346.90881	228.58409	253.59648
2.32347E-4	192.39401	823.37054	289.08922	0.45394	334.01991	229.51719	246.31598
2.35203E-4	192.41112	822.80719	289.02779	0.51286	320.44972	229.40658	238.68926
2.38095E-4	192.42844	822.24047	288.96602	0.57943	306.39617	228.23263	230.84076
2.41022E-4	192.44598	821.67035	288.9039	0.65464	292.05039	226.0107	222.87751
2.43985E-4	192.46372	821.09682	288.84144	0.73961	277.59013	222.78645	214.88577
2.46984E-4	192.48169	820.51986	288.77863	0.8356	263.17539	218.63054	206.93038
2.5002E-4	192.49988	819.93946	288.71547	0.94406	248.94636	213.63328	199.05661
2.53094E-4	192.51829	819.35558	288.65196	1.0666	235.02404	207.90015	191.29434
2.56205E-4	192.53692	818.76821	288.58809	1.20504	221.5134	201.54917	183.6645
2.59355E-4	192.55579	818.17734	288.52388	1.36144	208.50821	194.71049	176.18694
2.62543E-4	192.57488	817.58294	288.4593	1.53815	196.0957	187.52658	168.88802
2.65771E-4	192.59421	816.98498	288.39437	1.7378	184.35856	180.1508	161.80549
2.69038E-4	192.61378	816.38346	288.32908	1.96336	173.37281	172.74212	154.98876
2.72345E-4	192.63359	815.77836	288.26343	2.2182	163.20207	165.45569	148.49434
2.75693E-4	192.65364	815.16964	288.19741	2.50611	153.89056	158.43147	142.37804
2.79082E-4	192.67394	814.5573	288.13103	2.83139	145.45785	151.78409	136.68692
2.82513E-4	192.69449	813.9413	288.06428	3.1989	137.8972	145.59661	131.45328
2.85986E-4	192.71529	813.32164	287.99717	3.6141	131.17777	139.91924	126.69207
2.89502E-4	192.73634	812.69829	287.92968	4.08319	125.24972	134.77236	122.40147
2.93061E-4	192.75765	812.07123	287.86182	4.61318	120.05045	130.1521	118.56564
2.96663E-4	192.77923	811.44044	287.79359	5.21195	115.51068	126.03688	115.15849
3.0031E-4	192.80107	810.8059	287.72498	5.88844	111.5595	122.39363	112.14747
3.04002E-4	192.82318	810.16758	287.656	6.65273	108.12805	119.18294	109.49684
3.07739E-4	192.84555	809.52547	287.58663	7.51623	105.15191	116.36294	107.17016
3.11522E-4	192.86821	808.87955	287.51689	8.4918	102.57236	113.892	105.13204
3.15352E-4	192.89114	808.22979	287.44676	9.59401	100.33691	111.73047	103.3492
3.19229E-4	192.91435	807.57618	287.37625	10.83927	98.39926	109.84161	101.79108
3.23153E-4	192.93785	806.91869	287.30535	12.24616	96.71897	108.19205	100.43007
3.27126E-4	192.96164	806.2573	287.23407	13.83566	95.26097	106.75193	99.24154
3.31147E-4	192.98572	805.59199	287.16239	15.63148	93.99492	105.49475	98.20369
3.35218E-4	193.01009	804.92274	287.09032	17.66038	92.89473	104.39721	97.29733
3.39339E-4	193.03477	804.24952	287.01786	19.95262	91.9379	103.43884	96.50566
3.4351E-4	193.05974	803.57232	286.945
3.47733E-4	193.08503	802.89111	286.87175
3.52008E-4	193.11062	802.20588	286.79809
3.56335E-4	193.13653	801.51659	286.72404
3.60716E-4	193.16275	800.82324	286.64958
3.6515E-4	193.1893	800.12578	286.57471
3.69639E-4	193.21618	799.42421	286.49945
3.74183E-4	193.24338	798.7185	286.42377
3.78783E-4	193.27092	798.00863	286.34768
3.8344E-4	193.29879	797.29458	286.27118
3.88153E-4	193.32701	796.57632	286.19426
3.92925E-4	193.35557	795.85383	286.11693
3.97755E-4	193.38449	795.12709	286.03918
4.02645E-4	193.41375	794.39608	285.96101
4.07595E-4	193.44338	793.66077	285.88242
4.12606E-4	193.47337	792.92114	285.80341
4.17678E-4	193.50373	792.17716	285.72397
4.22812E-4	193.53446	791.42882	285.6441
4.2801E-4	193.56557	790.67609	285.5638
4.33272E-4	193.59706	789.91895	285.48308
4.38598E-4	193.62894	789.15737	285.40191
4.4399E-4	193.66121	788.39134	285.32032
4.49448E-4	193.69387	787.62082	285.23828
4.54973E-4	193.72694	786.84579	285.15581
4.60566E-4	193.76041	786.06624	285.0729
4.66228E-4	193.79429	785.28213	284.98954
4.71959E-4	193.82858	784.49345	284.90574
4.77761E-4	193.8633	783.70016	284.82149
4.83635E-4	193.89844	782.90225	284.73679
4.8958E-4	193.93402	782.09969	284.65164
4.95599E-4	193.97003	781.29246	284.56604
5.01691E-4	194.00648	780.48053	284.47999
5.07859E-4	194.04338	779.66389	284.39348
5.14102E-4	194.08073	778.84249	284.30651
5.20422E-4	194.11854	778.01633	284.21907
5.26819E-4	194.15681	777.18537	284.13118
5.33296E-4	194.19555	776.3496	284.04282
5.39852E-4	194.23477	775.50898	283.954
5.46488E-4	194.27447	774.6635	283.8647
5.53206E-4	194.31466	773.81312	283.77494
5.60007E-4	194.35533	772.95783	283.6847
5.66891E-4	194.39651	772.0976	283.59399
5.7386E-4	194.43819	771.2324	283.50281
5.80915E-4	194.48038	770.36221	283.41114
5.88056E-4	194.52309	769.487	283.31899
5.95285E-4	194.56633	768.60676	283.22637
6.02603E-4	194.61009	767.72145	283.13325
6.10011E-4	194.65439	766.83105	283.03965
6.1751E-4	194.69923	765.93553	282.94557
6.25101E-4	194.74463	765.03488	282.85099
6.32786E-4	194.79057	764.12905	282.75592
6.40565E-4	194.83709	763.21804	282.66035
6.48439E-4	194.88417	762.30181	282.56429
6.56411E-4	194.93183	761.38034	282.46773
6.6448E-4	194.98007	760.4536	282.37067
6.72649E-4	195.0289	759.52158	282.27311
6.80918E-4	195.07833	758.58423	282.17504
6.89289E-4	195.12837	757.64154	282.07647
6.97762E-4	195.17902	756.69348	281.97739
7.0634E-4	195.23029	755.74003	281.87779
7.15023E-4	195.28219	754.78116	281.77769
7.23813E-4	195.33473	753.81685	281.67707
7.32711E-4	195.38791	752.84706	281.57593
7.41719E-4	195.44174	751.87178	281.47428
7.50837E-4	195.49623	750.89098	281.37211
7.60067E-4	195.55138	749.90463	281.26941
7.69411E-4	195.60722	748.9127	281.16619
7.78869E-4	195.66373	747.91518	281.06244
7.88444E-4	195.72094	746.91204	280.95816
7.98137E-4	195.77885	745.90324	280.85335
8.07948E-4	195.83746	744.88877	280.74801
8.1788E-4	195.8968	743.8686	280.64214
8.27935E-4	195.95686	742.8427	280.53573
8.38113E-4	196.01766	741.81105	280.42878
8.48416E-4	196.0792	740.77362	280.32128
8.58846E-4	196.14149	739.73038	280.21325
8.69404E-4	196.20455	738.68132	280.10467
8.80092E-4	196.26838	737.6264	279.99555
8.90911E-4	196.33299	736.5656	279.88587
9.01863E-4	196.39839	735.4989	279.77565
9.1295E-4	196.46459	734.42626	279.66487
9.24173E-4	196.5316	733.34767	279.55354
9.35534E-4	196.59943	732.26309	279.44165
9.47035E-4	196.66809	731.1725	279.32921
9.58677E-4	196.73759	730.07588	279.2162
9.70462E-4	196.80794	728.9732	279.10263
9.82392E-4	196.87915	727.86444	278.9885
9.94469E-4	196.95123	726.74956	278.8738
0.00101	197.02419	725.62855	278.75853
0.00102	197.09804	724.50138	278.64269
0.00103	197.1728	723.36802	278.52628
0.00104	197.24847	722.22845	278.40929
0.00106	197.32507	721.08264	278.29173
0.00107	197.4026	719.93058	278.17358
0.00108	197.48108	718.77222	278.05486
0.0011	197.56052	717.60756	277.93556
0.00111	197.64093	716.43655	277.81567
0.00112	197.72232	715.25919	277.6952
0.00114	197.80471	714.07544	277.57414
0.00115	197.8881	712.88528	277.45248
0.00117	197.97252	711.68869	277.33024
0.00118	198.05796	710.48563	277.2074
0.00119	198.14445	709.2761	277.08397
0.00121	198.23199	708.06005	276.95994
0.00122	198.3206	706.83748	276.83531
0.00124	198.4103	705.60835	276.71007
0.00125	198.50109	704.37263	276.58424
0.00127	198.59298	703.13032	276.4578
0.00129	198.686	701.88138	276.33075
0.0013	198.78016	700.62579	276.20309
0.00132	198.87546	699.36352	276.07482
0.00133	198.97193	698.09456	275.94594
0.00135	199.06957	696.81887	275.81644
0.00137	199.1684	695.53645	275.68633
0.00138	199.26844	694.24725	275.5556
0.0014	199.3697	692.95127	275.42425
0.00142	199.4722	691.64848	275.29228
0.00143	199.57594	690.33886	275.15968
0.00145	199.68095	689.02238	275.02646
0.00147	199.78724	687.69902	274.8926
0.00149	199.89482	686.36877	274.75812
0.00151	200.00372	685.03159	274.62301
0.00153	200.11394	683.68748	274.48727
0.00154	200.22551	682.3364	274.35089
0.00156	200.33843	680.97834	274.21387
0.00158	200.45273	679.61327	274.07622
0.0016	200.56842	678.24118	273.93793
0.00162	200.68552	676.86205	273.79899
0.00164	200.80405	675.47585	273.65941
0.00166	200.92401	674.08256	273.51918
0.00168	201.04544	672.68218	273.37831
0.0017	201.16835	671.27467	273.23679
0.00172	201.29275	669.86002	273.09462
0.00174	201.41866	668.43821	272.95179
0.00177	201.5461	667.00922	272.80832
0.00179	201.6751	665.57303	272.66418
0.00181	201.80566	664.12963	272.51939
0.00183	201.93781	662.679	272.37394
0.00185	202.07157	661.22111	272.22783
0.00188	202.20695	659.75597	272.08105
0.0019	202.34397	658.28354	271.93361
0.00192	202.48266	656.80381	271.78551
0.00195	202.62304	655.31677	271.63674
0.00197	202.76511	653.8224	271.4873
0.002	202.90892	652.32068	271.33719
0.00202	203.05446	650.8116	271.1864
0.00204	203.20178	649.29515	271.03494
0.00207	203.35088	647.77132	270.88281
0.0021	203.50179	646.24008	270.73
0.00212	203.65453	644.70143	270.57651
0.00215	203.80912	643.15535	270.42234
0.00217	203.96558	641.60183	270.26749
0.0022	204.12394	640.04086	270.11196
0.00223	204.28422	638.47243	269.95574
0.00225	204.44644	636.89653	269.79883
0.00228	204.61062	635.31314	269.64123
0.00231	204.77679	633.72226	269.48295
0.00234	204.94497	632.12387	269.32397
0.00237	205.11519	630.51797	269.16431
0.0024	205.28746	628.90455	269.00394
0.00243	205.46182	627.2836	268.84288
0.00246	205.63829	625.65512	268.68113
0.00249	205.81688	624.01909	268.51867
0.00252	205.99764	622.37551	268.35552
0.00255	206.18058	620.72438	268.19166
0.00258	206.36573	619.06568	268.0271
0.00261	206.55311	617.39942	267.86184
0.00264	206.74275	615.72559	267.69587
0.00268	206.93468	614.04419	267.52919
0.00271	207.12893	612.35521	267.36181
0.00274	207.32552	610.65865	267.19371
0.00278	207.52447	608.95451	267.0249
0.00281	207.72583	607.24279	266.85538
0.00284	207.9296	605.52349	266.68514
0.00288	208.13584	603.79661	266.51419
0.00291	208.34455	602.06215	266.34252
0.00295	208.55577	600.32011	266.17013
0.00299	208.76954	598.57049	265.99702
0.00302	208.98587	596.8133	265.82319
0.00306	209.2048	595.04855	265.64863
0.0031	209.42636	593.27623	265.47336
0.00314	209.65059	591.49635	265.29735
0.00317	209.8775	589.70891	265.12062
0.00321	210.10713	587.91394	264.94315
0.00325	210.33952	586.11142	264.76496
0.00329	210.5747	584.30138	264.58604
0.00333	210.81269	582.48382	264.40638
0.00337	211.05353	580.65874	264.22599
0.00342	211.29725	578.82617	264.04486
0.00346	211.54389	576.98612	263.863
0.0035	211.79348	575.13859	263.68039
0.00354	212.04605	573.2836	263.49705
0.00359	212.30164	571.42117	263.31297
0.00363	212.56029	569.55131	263.12814
0.00368	212.82202	567.67404	262.94256
0.00372	213.08687	565.78937	262.75625
0.00377	213.35487	563.89733	262.56918
0.00381	213.62607	561.99793	262.38136
0.00386	213.90051	560.0912	262.1928
0.00391	214.1782	558.17715	262.00348
0.00396	214.4592	556.25581	261.81341
0.004	214.74354	554.32721	261.62258
0.00405	215.03126	552.39136	261.431
0.0041	215.3224	550.44829	261.23866
0.00415	215.61699	548.49804	261.04556
0.0042	215.91507	546.54062	260.8517
0.00426	216.21669	544.57608	260.65708
0.00431	216.52188	542.60443	260.46169
0.00436	216.83068	540.62571	260.26554
0.00442	217.14313	538.63995	260.06862
0.00447	217.45927	536.64719	259.87092
0.00452	217.77915	534.64747	259.67246
0.00458	218.10281	532.64081	259.47323
0.00464	218.43028	530.62726	259.27322
0.00469	218.76161	528.60685	259.07244
0.00475	219.09685	526.57963	258.87087
0.00481	219.43602	524.54564	258.66853
0.00487	219.77919	522.50491	258.46541
0.00493	220.12639	520.4575	258.2615
0.00499	220.47766	518.40346	258.05681
0.00505	220.83305	516.34282	257.85133
0.00511	221.19261	514.27563	257.64506
0.00518	221.55638	512.20196	257.438
0.00524	221.9244	510.12184	257.23014
0.0053	222.29672	508.03533	257.02149
0.00537	222.67339	505.94248	256.81204
0.00543	223.05446	503.84335	256.6018
0.0055	223.43997	501.73801	256.39075
0.00557	223.82996	499.6265	256.17889
0.00564	224.22449	497.50888	255.96623
0.00571	224.62361	495.38523	255.75276
0.00578	225.02736	493.25559	255.53848
0.00585	225.43579	491.12005	255.32338
0.00592	225.84895	488.97865	255.10747
0.00599	226.2669	486.83148	254.89074
0.00607	226.68967	484.67861	254.67319
0.00614	227.11732	482.5201	254.45481
0.00622	227.54991	480.35602	254.23561
0.00629	227.98748	478.18646	254.01557
0.00637	228.43008	476.01149	253.7947
0.00645	228.87777	473.83118	253.573
0.00653	229.3306	471.64563	253.35046
0.00661	229.78862	469.4549	253.12707
0.00669	230.25188	467.25909	252.90284
0.00677	230.72043	465.05828	252.67777
0.00685	231.19434	462.85256	252.45184
0.00694	231.67365	460.64202	252.22505
0.00702	232.15841	458.42675	251.99741
0.00711	232.64869	456.20684	251.76891
0.0072	233.14454	453.98238	251.53954
0.00729	233.646	451.75348	251.3093
0.00738	234.15314	449.52024	251.07819
0.00747	234.66601	447.28275	250.8462
0.00756	235.18468	445.04111	250.61333
0.00765	235.70918	442.79544	250.37957
0.00775	236.23958	440.54584	250.14493
0.00784	236.77595	438.29242	249.90939
0.00794	237.31832	436.03528	249.67296
0.00803	237.86676	433.77455	249.43562
0.00813	238.42134	431.51034	249.19738
0.00823	238.98209	429.24275	248.95823
0.00833	239.5491	426.97193	248.71816
0.00844	240.1224	424.69798	248.47717
0.00854	240.70206	422.42102	248.23526
0.00865	241.28813	420.14119	247.99242
0.00875	241.88069	417.85862	247.74864
0.00886	242.47978	415.57342	247.50393
0.00897	243.08546	413.28574	247.25827
0.00908	243.69779	410.9957	247.01166
0.00919	244.31683	408.70345	246.76409
0.0093	244.94264	406.40913	246.51556
0.00942	245.57529	404.11286	246.26607
0.00953	246.21482	401.8148	246.0156
0.00965	246.8613	399.5151	245.76416
0.00977	247.51478	397.21389	245.51174
0.00989	248.17533	394.91133	245.25832
0.01001	248.84301	392.60757	245.00391
0.01013	249.51787	390.30277	244.7485
0.01026	250.19998	387.99708	244.49208
0.01039	250.88938	385.69066	244.23465
0.01051	251.58616	383.38366	243.9762
0.01064	252.29035	381.07626	243.71672
0.01077	253.00203	378.76862	243.45621
0.01091	253.72124	376.46091	243.19467
0.01104	254.44805	374.15329	242.93208
0.01117	255.18252	371.84594	242.66844
0.01131	255.92471	369.53903	242.40374
0.01145	256.67467	367.23273	242.13798
0.01159	257.43246	364.92724	241.87115
0.01173	258.19814	362.62272	241.60324
0.01188	258.97177	360.31937	241.33425
0.01202	259.7534	358.01736	241.06417
0.01217	260.54309	355.71688	240.79299
0.01232	261.3409	353.41813	240.52071
0.01247	262.14688	351.1213	240.24733
0.01263	262.96108	348.82657	239.97283
0.01278	263.78357	346.53415	239.6972
0.01294	264.6144	344.24423	239.42046
0.0131	265.45362	341.95701	239.14257
0.01326	266.30129	339.67271	238.86355
0.01342	267.15745	337.39151	238.58339
0.01359	268.02217	335.11363	238.30207
0.01375	268.89548	332.83927	238.0196
0.01392	269.77745	330.56865	237.73597
0.0141	270.66813	328.30198	237.45118
0.01427	271.56755	326.03947	237.16521
0.01444	272.47578	323.78134	236.87807
0.01462	273.39285	321.5278	236.58975
0.0148	274.31883	319.27908	236.30025
0.01498	275.25374	317.0354	236.00956
0.01517	276.19764	314.79698	235.71768
0.01535	277.15058	312.56405	235.4246
0.01554	278.11259	310.33682	235.13034
0.01573	279.08371	308.11554	234.83487
0.01593	280.064	305.90043	234.53821
0.01612	281.05348	303.69172	234.24035
0.01632	282.05219	301.48964	233.94129
0.01652	283.06018	299.29444	233.64103
0.01672	284.07748	297.10633	233.33957
0.01693	285.10413	294.92557	233.03691
0.01714	286.14015	292.75238	232.73306
0.01735	287.18558	290.58702	232.42802
0.01756	288.24044	288.4297	232.12179
0.01778	289.30478	286.28069	231.81438
0.018	290.37861	284.14022	231.50579
0.01822	291.46196	282.00853	231.19604
0.01844	292.55485	279.88587	230.88512
0.01867	293.65731	277.77248	230.57305
0.0189	294.76936	275.66861	230.25984
0.01913	295.89101	273.57449	229.94549
0.01937	297.02228	271.49039	229.63003
0.0196	298.16319	269.41654	229.31347
0.01984	299.31374	267.3532	228.99582
0.02009	300.47395	265.3006	228.6771
0.02034	301.64383	263.25899	228.35733
0.02059	302.82337	261.22863	228.03652
0.02084	304.01259	259.20976	227.71471
0.02109	305.21148	257.20263	227.39192
0.02135	306.42005	255.20748	227.06818
0.02162	307.63828	253.22455	226.7435
0.02188	308.86618	251.25411	226.41794
0.02215	310.10373	249.29638	226.09151
0.02242	311.35092	247.35161	225.76425
0.0227	312.60774	245.42005	225.43621
0.02298	313.87416	243.50194	225.10743
0.02326	315.15018	241.59752	224.77794
0.02355	316.43575	239.70703	224.4478
0.02384	317.73087	237.8307	224.11706
0.02413	319.03549	235.96879	223.78578
0.02443	320.34958	234.12151	223.454
0.02473	321.67312	232.28911	223.1218
0.02503	323.00605	230.47181	222.78924
0.02534	324.34833	228.66986	222.45639
0.02565	325.69992	226.88346	222.12332
0.02596	327.06076	225.11286	221.79011
0.02628	328.43081	223.35827	221.45684
0.02661	329.81	221.61992	221.12361
0.02693	331.19827	219.89801	220.7905
0.02727	332.59555	218.19278	220.45762
0.0276	334.00177	216.50442	220.12507
0.02794	335.41687	214.83315	219.79296
0.02828	336.84075	213.17917	219.46141
0.02863	338.27334	211.54269	219.13053
0.02898	339.71455	209.9239	218.80047
0.02934	341.16428	208.323	218.47136
0.0297	342.62244	206.74018	218.14334
0.03006	344.08893	205.17563	217.81657
0.03043	345.56363	203.62953	217.49121
0.03081	347.04644	202.10206	217.16742
0.03119	348.53724	200.59339	216.84538
0.03157	350.03591	199.1037	216.52529
0.03196	351.54232	197.63314	216.20734
0.03235	353.05633	196.18188	215.89173
0.03275	354.57782	194.75008	215.57869
0.03315	356.10662	193.33788	215.26844
0.03356	357.6426	191.94544	214.96122
0.03397	359.18559	190.57288	214.65729
0.03439	360.73544	189.22034	214.35691
0.03481	362.29198	187.88795	214.06035
0.03524	363.85503	186.57584	213.76792
0.03567	365.4244	185.28411	213.4799
0.03611	366.99992	184.01289	213.19662
0.03656	368.58139	182.76227	212.91842
0.03701	370.16861	181.53235	212.64564
0.03746	371.76137	180.32323	212.37865
0.03792	373.35946	179.13499	212.11782
0.03839	374.96264	177.9677	211.86356
0.03886	376.57071	176.82145	211.61628
0.03934	378.18341	175.69629	211.37641
0.03982	379.8005	174.59228	211.1444
0.04031	381.42174	173.50948	210.92072
0.04081	383.04685	172.44793	210.70586
0.04131	384.67559	171.40766	210.50032
0.04181	386.30766	170.38871	210.30462
0.04233	387.94279	169.3911	210.11931
0.04285	389.58067	168.41484	209.94494
0.04338	391.22103	167.45994	209.78209
0.04391	392.86353	166.52641	209.63135
0.04445	394.50787	165.61422	209.49334
0.045	396.15371	164.72338	209.36868
0.04555	397.80073	163.85385	209.258
0.04611	399.44858	163.00561	209.16196
0.04668	401.09689	162.17862	209.08121
0.04725	402.74532	161.37283	209.01642
0.04783	404.39348	160.5882	208.96824
0.04842	406.04099	159.82465	208.93736
0.04901	407.68746	159.08213	208.92443
0.04962	409.33249	158.36055	208.93008
0.05023	410.97567	157.65983	208.95497
0.05084	412.61657	156.97989	208.99968
0.05147	414.25477	156.32062	209.06478
0.0521	415.88982	155.68192	209.15082
0.05274	417.52127	155.06367	209.25825
0.05339	419.14866	154.46576	209.38749
0.05405	420.77153	153.88805	209.53886
0.05471	422.38939	153.3304	209.7126
0.05538	424.00178	152.79269	209.90884
0.05606	425.60819	152.27475	210.12757
0.05675	427.20815	151.77642	210.36866
0.05745	428.80117	151.29755	210.6318
0.05816	430.38677	150.83797	210.9165
0.05887	431.96449	150.39749	211.22208
0.0596	433.53391	149.97593	211.54764
0.06033	435.09466	149.57311	211.89203
0.06107	436.64648	149.18882	212.25388
0.06182	438.18927	148.82285	212.63152
0.06258	439.72321	148.47501	213.02305
0.06335	441.24896	148.14508	213.42627
0.06413	442.76807	147.83282	213.83874
0.06492	444.28368	147.53803	214.25775
0.06572	445.80212	147.26045	214.68039
0.06652	447.33642	146.99986	215.10355
0.06734	448.91501	146.75602	215.52398
0.06817	450.60641	146.52866	215.93837
0.06901	452.60326	146.31755	216.34342
0.06985	455.59936	146.12242	216.73593
0.07071	463.565	145.943	217.11291
0.07158	563.44704	145.77904	217.47172
0.07246	559.06238	145.63025	217.81021
0.07335	472.97479	145.49637	218.12681
0.07426	465.9517	145.37712	218.42076
0.07517	464.72701	145.2722	218.6922
0.07609	464.88481	145.18135	218.94234
0.07703	465.5355	145.10425	219.17363
0.07797	466.40017	145.04063	219.38983
0.07893	467.367	144.99018	219.59621
0.0799	468.38337	144.95261	219.79958
0.08089	469.42142	144.92761	220.00842
0.08188	470.46506	144.91488	220.23299
0.08289	471.50428	144.91412	220.48531
0.08391	472.53246	144.925	220.77933
0.08494	473.54495	144.94724	221.13091
0.08598	474.53838	144.9805	221.55794
0.08704	475.51012	145.02448	222.08044
0.08811	476.45812	145.07886	222.72062
0.08919	477.38065	145.14332	223.50314
0.09029	478.27627	145.21755	224.45521
0.0914	479.14372	145.30122	225.60691
0.09252	479.98187	145.39402	226.99152
0.09366	480.78969	145.49562	228.64589
0.09481	481.56625	145.6057	230.61091
0.09598	482.31068	145.72394	232.93209
0.09716	483.02216	145.85001	235.66014
0.09835	483.69992	145.9836	238.85167
0.09956	484.34322	146.12438	242.56988
0.10078	484.95137	146.27202	246.88526
0.10202	485.52369	146.4262	251.87612
0.10328	486.05956	146.58659	257.62896
0.10455	486.55834	146.75288	264.23831
0.10583	487.01946	146.92474	271.80589
0.10713	487.44234	147.10185	280.43852
0.10845	487.82646	147.28388	290.24421
0.10978	488.17128	147.47051	301.32566
0.11113	488.47633	147.66142	313.77006
0.1125	488.74111	147.8563	327.63403
0.11388	488.96519	148.05481	342.92274
0.11528	489.14813	148.25664	359.56275
0.1167	489.28953	148.46148	377.36941
0.11813	489.38902	148.669	396.0126
0.11958	489.44623	148.87889	414.98792
0.12105	489.46083	149.09083	433.60514
0.12254	489.43251	149.30451	451.00823
0.12405	489.36098	149.51962	466.23897
0.12557	489.24599	149.73585	478.34643
0.12712	489.08729	149.95287	486.52658
0.12868	488.88468	150.1704	490.25839
0.13026	488.63795	150.38811	489.39501
0.13186	488.34696	150.6057	484.17997
0.13348	488.01156	150.82288	475.18499
0.13513	487.63165	151.03933	463.19379
0.13679	487.20712	151.25477	449.07032
0.13847	486.73793	151.46888	433.64559
0.14017	486.22402	151.68138	417.64179
0.14189	485.6654	151.89197	401.63605
0.14364	485.06208	152.10036	386.0555
0.1454	484.41409	152.30627	371.19216
0.14719	483.72151	152.50941	357.22695
0.149	482.98441	152.70949	344.25553
0.15083	482.20292	152.90625	332.31192
0.15269	481.37718	153.0994	321.38791
0.15456	480.50735	153.28867	311.44817
0.15646	479.59362	153.47379	302.44129
0.15839	478.63621	153.65451	294.30767
0.16033	477.63536	153.83056	286.98479
0.16231	476.59132	154.00168	280.41068
0.1643	475.5044	154.16764	274.52612
0.16632	474.37489	154.32818	269.2758
0.16837	473.20314	154.48306	264.60897
0.17044	471.9895	154.63206	260.47966
0.17253	470.73436	154.77495	256.84661
0.17465	469.43811	154.91151	253.67308
0.1768	468.1012	155.04152	250.92657
0.17897	466.72406	155.16478	248.57849
0.18117	465.30717	155.2811	246.60383
0.1834	463.85103	155.39029	244.98086
0.18565	462.35614	155.49217	243.69076
0.18794	460.82305	155.58657	242.71739
0.19025	459.25231	155.67333	242.04702
0.19258	457.64449	155.7523	241.66805
0.19495	456.00021	155.82336	241.57084
0.19735	454.32007	155.88637	241.74751
0.19978	452.60471	155.94122	242.19171
0.20223	450.85478	155.98783	242.89854
0.20472	449.07097	156.02609	243.86435
0.20723	447.25395	156.05596	245.0866
0.20978	445.40445	156.07738	246.56375
0.21236	443.52318	156.09031	248.29513
0.21497	441.61089	156.09474	250.28078
0.21761	439.66835	156.09067	252.52138
0.22029	437.69632	156.07813	255.01804
0.223	435.69559	156.05717	257.77224
0.22574	433.66697	156.02784	260.7856
0.22851	431.61128	155.99025	264.05979
0.23132	429.52935	155.94451	267.59629
0.23417	427.42202	155.89077	271.39618
0.23704	425.29015	155.82919	275.45996
0.23996	423.13461	155.75997	279.78729
0.24291	420.95627	155.68334	284.37666
0.24589	418.75603	155.59957	289.22514
0.24892	416.53478	155.50895	294.32802
0.25198	414.29343	155.41181	299.67846
0.25508	412.03289	155.30851	305.26708
0.25821	409.7541	155.19947	311.08159
0.26138	407.45797	155.08511	317.10636
0.2646	405.14545	154.96593	323.32202
0.26785	402.81748	154.84245	329.70506
0.27114	400.47501	154.71524	336.22748
0.27448	398.11899	154.58492	342.85654
0.27785	395.75038	154.45216	349.55449
0.28127	393.37015	154.31766	356.27857
0.28472	390.97925	154.18219	362.98102
0.28822	388.57867	154.04658	369.60936
0.29177	386.16937	153.91169	376.10686
0.29535	383.75233	153.77844	382.41323
0.29899	381.32854	153.64783	388.46553
0.30266	378.89897	153.5209	394.19935
0.30638	376.46462	153.39876	399.55019
0.31015	374.02647	153.28257	404.455
0.31396	371.58554	153.17357	408.85388
0.31782	369.14281	153.07307	412.69178
0.32173	366.69931	152.98242	415.92015
0.32568	364.25605	152.90308	418.4985
0.32969	361.81405	152.83656	420.39571
0.33374	359.37436	152.78444	421.59099
0.33784	356.93804	152.7484	422.07453
0.342	354.50616	152.73017	421.8477
0.3462	352.07981	152.7316	420.92283
0.35046	349.66012	152.75459	419.3226
0.35476	347.24826	152.80116	417.07906
0.35912	344.84545	152.87339	414.2324
0.36354	342.45296	152.9735	410.82944
0.36801	340.07217	153.10376	406.92209
0.37253	337.7046	153.26658	402.56575
0.37711	335.35195	153.46449	397.81772
0.38175	333.01622	153.70009	392.73579
0.38644	330.69985	153.97616	387.37693
0.39119	328.40604	154.29557	381.79625
0.396	326.13926	154.66133	376.04607
0.40087	323.90622	155.07663	370.17532
0.4058	321.71788	155.54479	364.22901
0.41079	319.59377	156.06928	358.24801
0.41584	317.57215	156.6538	352.26888
0.42095	315.73658	157.30219	346.32388
0.42612	314.2965	158.01852	340.44113
0.43136	313.88772	158.8071	334.64474
0.43666	317.1267	159.67246	328.9551
0.44203	343.67563	160.6194	323.38915
0.44747	1471.6964	161.65302	317.9607
0.45297	394.86345	162.77872	312.68074
0.45853	327.22397	164.00227	307.55777
0.46417	313.31385	165.32982	302.59805
0.46988	307.27294	166.76797	297.80596
0.47565	303.6445	168.3238	293.1842
0.4815	301.08435	170.00496	288.73408
0.48742	299.13718	171.81971	284.45572
0.49341	297.62506	173.77706	280.34822
0.49948	296.48066	175.88687	276.40992
0.50562	295.69117	178.15993	272.63847
0.51183	295.27767	180.60819	269.03099
0.51813	295.28811	183.24486	265.58423
0.5245	295.79708	186.08459	262.2946
0.53094	296.91002	189.14365	259.15835
0.53747	298.7715	192.44003	256.17154
0.54408	301.57854	195.99347	253.33021
0.55077	305.60082	199.82536	250.63034
0.55754	311.21119	203.95848	248.06797
0.56439	318.93192	208.41646	245.63922
0.57133	329.50567	213.22316	243.3403
0.57835	344.00522	218.40181	241.16756
0.58546	364.00381	223.97437	239.11752
0.59266	391.83596	229.961	237.18688
0.59995	430.97767	236.38009	235.37257
0.60732	486.52053	243.24864	233.67172
0.61479	565.45599	250.58305	232.08173
0.62234	675.59841	258.39992	230.60026
0.62999	819.79551	266.71673	229.22526
0.63774	980.50589	275.55199	227.95499
0.64558	1103.1991	284.92494	226.78804
0.65352	1122.8907	294.85459	225.72336
0.66155	1035.6585	305.35835	224.76028
0.66968	899.3822	316.45017	223.89858
0.67791	766.30694	328.13824	223.13845
0.68625	656.93226	340.42239	222.48061
0.69468	572.59963	353.29111	221.9263
0.70322	508.60707	366.71818	221.47738
0.71187	459.79116	380.65906	221.13634
0.72062	422.01559	395.04712	220.90638
0.72948	392.26305	409.7897	220.79148
0.73845	368.39606	424.76438	220.79648
0.74752	348.90637	439.81548	220.92712
0.75671	332.72213	454.75089	221.19011
0.76602	319.07246	469.33939	221.59321
0.77543	307.39525	483.3084	222.14525
0.78497	297.27471	496.34236	222.85612
0.79462	288.39901	508.08253	223.73671
0.80438	280.53112	518.12993	224.79876
0.81427	273.48864	526.05483	226.05454
0.82428	267.12958	531.41744	227.5163
0.83442	261.34221	533.80431	229.19529
0.84467	256.03775	532.8815	231.10025
0.85506	251.14503	528.45813	233.23497
0.86557	246.60653	520.54455	235.59474
0.87621	242.37541	509.38418	238.16136
0.88698	238.41329	495.44205	240.89695
0.89788	234.68856	479.348	243.73749
0.90892	231.175	461.81015	246.58837
0.9201	227.85084	443.52437	249.32484
0.93141	224.69793	425.10286	251.80017
0.94286	221.7011	407.03358	253.8617
0.95445	218.84769	389.66955	255.37099
0.96618	216.12714	373.23964	256.22241
0.97806	213.53069	357.87063	256.35457
0.99008	211.05112	343.61222	255.75277
1.00225	208.68255	330.45999	254.44353
1.01457	206.42032	318.37421	252.48423
1.02705	204.26079	307.2939	249.95138
1.03967	202.20134	297.14687	246.93016
1.05245	200.24022	287.85649	243.50709
1.06539	198.37656	279.34601	239.76598
1.07849	196.61032	271.54138	235.78637
1.09175	194.94224	264.37283	231.64287
1.10517	193.37393	257.77592	227.40443
1.11875	191.90779	251.69209	223.1329
1.13251	190.54714	246.06908	218.88151
1.14643	189.29621	240.86126	214.69362
1.16052	188.16022	236.03001	210.60226
1.17479	187.14551	231.54428	206.63058
1.18923	186.25959	227.38174	202.79301
1.20385	185.51133	223.5312	199.0967
1.21865	184.9111	219.9986	195.5432
1.23363	184.47094	216.82378	192.12995
1.2488	184.20481	214.13622	188.85162
1.26415	184.12887	212.3911	185.70111
1.27969	184.26173	213.62507	182.67037
1.29542	184.62488	216.24764	179.75099
1.31135	185.24301	204.57942	176.93459
1.32747	186.1446	200.3926	174.21313
1.34378	187.36233	198.05781	171.57902
1.3603	188.93378	196.23646	169.02525
1.37703	190.9021	194.66334	166.54544
1.39395	193.31674	193.23563	164.13387
1.41109	196.23428	191.87507	161.7854
1.42844	199.7194	190.49822	159.49553
1.446	203.84587	189.01102	157.2603
1.46377	208.69772	187.33202	155.07629
1.48177	214.37081	187.93216	152.94057
1.49998	220.97504	183.01029	150.85066
1.51842	228.63792	180.09417	148.80449
1.53709	237.50895	176.7573	146.80038
1.55599	247.74521	173.00917	144.83698
1.57511	259.02355	168.92501	142.91327
1.59448	219.11153	164.60689	141.02853
1.61408	198.41368	160.16015	139.18228
1.63392	178.85147	155.67701	137.37431
1.65401	162.64298	151.23798	135.60462
1.67434	149.77835	146.95813	133.87341
1.69492	139.53334	143.16484	132.18108
1.71576	131.21392	140.98169	130.52816
1.73685	124.31695	143.91367	128.91537
1.7582	118.52546	158.99859	127.34352
1.77982	113.67092	184.87135	125.81351
1.8017	109.69513	201.70511	124.32631
1.82385	106.61689	205.44517	122.88285
1.84627	104.5036	204.61414	121.48399
1.86896	103.44835	203.54447	120.1303
1.89194	103.55397	203.35016	118.82185
1.9152	104.92628	204.2927	117.55785
1.93874	107.67908	206.6888	116.33645
1.96257	111.95511	211.29478	115.15704
1.9867	117.97073	219.60562	114.04431
2.01112	126.09821	234.06413	113.22231
2.03585	137.00461	257.31804	113.13181
2.06087	151.84945	287.86249	112.54548
2.08621	172.4102	313.00226	111.6355
2.11186	200.48451	318.02128	110.82713
2.13782	234.92657	307.06804	110.14891
2.1641	266.45687	293.81729	109.59073
2.1907	280.60388	287.00605	109.14736
2.21763	273.48829	292.0793	108.81866
2.24489	253.98036	290.13677	108.60765
2.27249	230.97122	259.78007	108.51947
2.30043	208.56141	251.07693	108.56079
2.32871	188.0297	251.78071	108.73952
2.35733	169.76012	255.63911	109.06476
2.38631	153.91813	260.79143	109.54667
2.41565	140.37626	266.06685	110.19658
2.44535	128.47388	270.29308	111.02694
2.47541	117.37883	272.33278	112.05144
2.50584	106.92204	271.25261	113.28504
2.53664	97.59724	266.06069	114.74403
2.56783	89.89146	255.29593	116.44607
2.59939	83.97704	238.57371	118.41018
2.63135	79.7821	218.67186	120.65643
2.6637	77.12619	199.38058	123.20543
2.69644	75.83067	183.34463	126.07693
2.72959	75.84269	175.30446	129.28726
2.76314	77.48944	269.78254	132.84462
2.79711	82.35197	140.26442	136.74136
2.8315	98.60968	130.80443	140.94226
2.86631	221.86544	125.77724	145.36901
2.90154	70.81338	122.52174	149.88331
2.93721	57.15065	120.61124	154.27494
2.97332	57.813	119.78229	158.26472
3.00987	58.27764	119.83443	161.52919
3.04687	57.58285	120.62264	163.73565
3.08433	55.86683	122.0563	164.53246
3.12224	53.10345	124.10473	163.39043
3.16063	50.6792	126.90974	159.57964
3.19948	49.87822	124.13654	154.12876
3.23881	51.74581	123.84475	149.86645
3.27863	56.86545	116.55591	146.61168
3.31893	65.38123	116.65441	143.4666
3.35973	76.89307	118.19952	140.30325
3.40104	90.10823	119.54929	137.2656
3.44285	102.60465	120.67903	134.52069
3.48517	111.46265	121.49427	132.21109
3.52801	114.89017	121.94864	130.46002
3.57138	113.35055	122.06635	129.38829
3.61529	108.90781	121.86929	129.13367
3.65973	103.75088	121.38067	129.86535
3.70472	99.35755	120.64839	131.76483
3.75026	96.46122	119.74628	134.88668
3.79637	95.32883	118.76949	138.81488
3.84304	96.04414	117.83637	142.35749
3.89028	98.74655	117.10912	142.74815
3.9381	103.79321	116.85598	137.16485
3.98652	111.5867	117.58741	130.77965
4.03552	121.78196	120.18385	126.0059
4.08513	132.27963	125.38944	121.81799
4.13535	137.88692	132.93283	117.90232
4.18619	132.64946	142.61931	114.49862
4.23765	122.72343	153.94993	111.9378
4.28975	115.0596	163.7702	110.31003
4.34248	109.5373	168.21247	108.96063
4.39586	105.09391	166.67701	106.72371
4.4499	101.2254	161.2146	103.20702
4.50461	97.76288	154.4381	103.67727
4.55998	94.6806	148.12295	95.4518
4.61604	92.02556	142.89789	93.76685
4.67279	89.92087	138.62856	93.1638
4.73023	88.5407	134.89585	93.3725
4.78838	87.43441	131.31325	93.55489
4.84725	79.19467	127.67765	94.03977
4.90683	71.44331	124.01323	94.8714
4.96715	67.82936	120.58604	96.20819
5.02822	64.36729	118.04087	99.04637
5.09003	60.74723	118.31692	103.20115
5.1526	57.0259	132.0289	105.97085
5.21594	53.37448	119.23472	104.75462
5.28007	50.02952	94.53133	100.10731
5.34497	47.29199	91.58984	95.00744
5.41068	45.63093	90.05955	93.38639
5.4772	46.06587	88.9828	95.08813
5.54453	51.319	88.29557	98.66874
5.61269	68.10087	87.99323	103.31985
5.68169	99.15138	88.06077	108.6649
5.75153	120.58554	88.46396	114.36156
5.82224	121.12523	89.1442	119.91412
5.89381	112.96366	90.01366	124.56161
5.96627	105.23926	90.96248	127.06052
6.03961	98.94434	91.91511	126.0394
6.11386	93.70525	92.99834	121.91162
6.18902	89.45367	94.73539	117.08134
6.2651	86.08319	96.76102	113.12489
6.34212	83.35428	86.45772	110.22797
6.42008	80.98434	73.83466	108.20417
6.49901	78.71303	76.581	106.9187
6.5789	76.32433	80.24202	106.29661
6.65978	73.62003	83.21572	106.25724
6.74165	69.42293	85.76094	106.65551
6.82452	64.70232	88.18313	107.24799
6.90842	62.24856	90.63899	107.6868
6.99335	58.32314	92.55475	107.5449
7.07932	54.1219	90.41312	106.39272
7.16635	50.07845	86.46805	103.95616
7.25444	46.65162	86.2553	100.31359
7.34362	44.37718	86.90605	95.95046
7.4339	43.78865	88.33876	91.54276
7.52529	45.23032	91.25174	87.63528
7.6178	48.62472	92.45764	84.48161
7.71144	53.35778	88.24648	82.08717
7.80624	58.41783	89.59008	80.32366
7.90221	62.75079	90.83307	79.01431
7.99935	65.67505	92.20717	77.97284
8.09769	67.08733	94.27666	77.01974
8.19724	67.28535	97.14029	76.01084
8.29801	66.67933	100.51111	74.91097
8.40002	65.66707	101.31751	73.89859
8.50328	64.58659	97.82933	73.35496
8.60781	63.50894	94.76698	73.57297
8.71363	63.31945	93.00249	74.44425
8.82075	64.34281	92.06627	75.56946
8.92918	65.65356	91.31144	76.59979
9.03895	66.70917	89.72305	77.39215
9.15007	67.24729	85.68954	77.96192
9.26256	68.3377	78.62555	78.38702
9.37642	69.81269	72.61099	78.74319
9.49169	71.47793	69.3343	79.07945
9.60837	73.22294	67.61176	79.42067
9.72649	73.98012	66.63408	79.7812
9.84606	72.33443	66.05117	80.17148
9.9671	67.79467	65.70639	80.58341
10.08963	61.93097	65.47126	80.95113
10.21366	57.17599	65.08956	81.09886
10.33922	55.07399	64.24303	80.73206
10.46632	54.74445	62.87387	79.64861
10.59499	54.84628	61.31466	78.60649
10.72524	54.79594	59.98374	75.606
10.85708	55.08714	59.10613	71.24507
10.99055	55.93262	58.73784	71.31977
11.12566	56.66421	58.87141	70.1284
11.26243	56.82805	59.4671	69.08366
11.40088	56.26332	60.4238	68.38227
11.54104	55.33679	61.55947	67.55502
11.68291	54.40461	62.67032	66.55572
11.82654	53.56607	63.59821	65.51962
11.97192	52.82722	64.20335	64.45101
12.1191	52.1883	64.40844	63.29883
12.26808	51.65749	64.27314	62.05774
12.41889	51.25274	63.9407	60.7032
12.57156	51.0039	63.53095	59.29356
12.72611	50.95381	63.09235	57.94796
12.88255	51.14558	62.6218	56.75121
13.04092	51.56874	62.08917	55.72905
13.20123	52.08556	61.42515	54.87024
13.36352	52.53655	60.46458	54.15164
13.5278	52.90028	58.92733	53.55531
13.6941	53.06169	56.7291	53.08126
13.86245	52.8207	55.20258	52.75758
14.03286	52.15365	52.78203	52.64377
14.20537	51.20273	51.75144	52.81245
14.38	50.13135	49.76298	53.2812
14.55678	49.03858	48.52501	53.92513
14.73573	47.94493	47.26847	54.51051
14.91688	46.8282	46.19411	54.80684
15.10025	45.66945	45.44499	54.66285
15.28589	44.4884	45.18958	54.08271
15.4738	43.50659	45.32496	53.18909
15.66402	42.28232	45.60971	52.11638
15.85658	41.43792	45.88448	50.96363
16.05151	40.49392	46.09353	49.79433
16.24884	40.21855	46.23935	48.64174
16.44859	40.29225	46.34748	47.51614
16.65079	40.54388	46.44786	46.4163
16.85549	40.77779	46.55844	45.34259
17.06269	40.82331	46.65979	44.30804
17.27245	40.63202	46.6494	43.34477
17.48478	40.23061	46.29814	42.50468
17.69973	39.66437	45.40632	41.84943
17.91732	38.97811	44.15163	41.4272
18.13758	38.21231	42.88947	41.25369
18.36055	37.39984	41.78469	41.32481
18.58626	36.56364	40.86255	41.71721
18.81474	35.70617	40.10803	41.49159
19.04604	34.81694	39.49146	40.72963
19.28018	33.97925	38.97928	40.66709
19.51719	33.37267	38.54414	40.32255
19.75712	32.98964	38.16734	40.07996
20	32.67492	37.83627	39.6925
